# Supplementary material for: New view on the organization and evolution of Palaeognathae mitogenomes poses the question on the ancestral gene rearrangement in Aves
Source: BMC Genomics. 2020 Dec 7;21:874. doi: 10.1186/s12864-020-07284-5 (PMC7720580; doi:10.1186/s12864-020-07284-5)
Supplement: Supplementary file 2 — Additional file 2: Table S1. Characteristics of primers and PCR reactions for amplification of CR1/CR2 fragments. Sequences of primers, their internal laboratory numbering and naming as well as positions according to reference mitogenomes are included. Reactions that failed are marked with an asterisk. Reactions whose products were finally sequenced are marked in grey shading. Table S2. Characteristics of control regions in Palaeognathae species based on mitochondrial fragments obtained in this study and previously published mitogenomes. Table S3. Characteristics of alignments between ND6 copies for various avian taxa. Table S4. Substitution models, partitions and their relative rate in MrBayes analysis. Table S5. Results of tests comparing various palaeognath tree topologies. The topology t1 corresponds to the best tree found for the full alignment. The topologies are shown in Fig. 5. The table includes: p-value from an approximately unbiased test (AU), the bootstrap probability calculated from the multiscale bootstrap (NP), the bootstrap probability calculated in the usual manner (BP), Bayesian posterior probability calculated by the BIC approximation (PP), p-value of the Shimodaira-Hasegawa (SH) and the weighted Shimodaira-Hasegawa tests (WSH), Bayes factor (BF) expressed in natural logarithm units as differences between marginal likelihoods of the given and the topology (t1). Table S6. Number of known mitogenomic sequences and species in terms of duplication for individual avian orders. Table S7. Avian species in which GO-FD gene order was identified in their mitogenomes. Previous annotations assuming single, i.e. without duplication, version were also included. Incomplete mitogenomes are marked with an asterisk. Table S8. Substitution models and partitions used in IQ-TREE analysis. Table S9. Characteristics of primers and PCR reactions for amplification of mitochondrial fragments from Neoaves and Galloanserae representatives. Sequences of primers, their interna [file 12864_2020_7284_MOESM2_ESM.xlsx]

## Sheet: Tab_S1
Table S1. Characteristics of primers and PCR reactions for amplification of CR1/CR2 fragments. Sequences of primers, their internal laboratory numbering and naming as well as positions according to reference mitogenomes are included. Reactions that failed are marked with an asterisk. Reactions whose products were finally sequenced are marked in grey shading.
Species	Figure	Reaction	Primer D-F					Primer D-R
			No.	Name	Sequence (5' - 3')	Position	Reference	No.	Name	Sequence (5' - 3')	Position	Reference
Struthio camelus	S1a	1	445	SCF1	CTATGGTTCTCGTTCTACGTCT	16212	AF338715.1	437	SCR4	ATGGCCCTGACTTAGGAACCAGTG	16028	AF338715.1
Struthio camelus	S1a	2	445	SCF1	CTATGGTTCTCGTTCTACGTCT	16212	AF338715.1	439	SCR3	GTGAATGGATTAATCTATTAATG	16048	AF338715.1
Struthio camelus	S1a	3	445	SCF1	CTATGGTTCTCGTTCTACGTCT	16212	AF338715.1	441	SCR2	GTGATTACTCACAATACCAGATGTC	16087	AF338715.1
Struthio camelus	S1a	4	445	SCF1	CTATGGTTCTCGTTCTACGTCT	16212	AF338715.1	443	SCR1	CGGTTCACATGTCGCGATTAAGAG	16119	AF338715.1
Struthio camelus	S1a	5	447	SCF2	CAGGTTGATTAATGAGACGGTTG	16241	AF338715.1	437	SCR4	ATGGCCCTGACTTAGGAACCAGTG	16028	AF338715.1
Struthio camelus	S1a	6	447	SCF2	CAGGTTGATTAATGAGACGGTTG	16241	AF338715.1	439	SCR3	GTGAATGGATTAATCTATTAATG	16048	AF338715.1
Struthio camelus	S1a	7	447	SCF2	CAGGTTGATTAATGAGACGGTTG	16241	AF338715.1	441	SCR2	GTGATTACTCACAATACCAGATGTC	16087	AF338715.1
Struthio camelus	S1a	8	447	SCF2	CAGGTTGATTAATGAGACGGTTG	16241	AF338715.1	443	SCR1	CGGTTCACATGTCGCGATTAAGAG	16119	AF338715.1
Struthio camelus	S1a	9	449	SCF3	GAATCATTCGGACTCTGATGCAC	16274	AF338715.1	437	SCR4	ATGGCCCTGACTTAGGAACCAGTG	16028	AF338715.1
Struthio camelus	S1a	10	449	SCF3	GAATCATTCGGACTCTGATGCAC	16274	AF338715.1	439	SCR3	GTGAATGGATTAATCTATTAATG	16048	AF338715.1
Struthio camelus	S1a	11	449	SCF3	GAATCATTCGGACTCTGATGCAC	16274	AF338715.1	441	SCR2	GTGATTACTCACAATACCAGATGTC	16087	AF338715.1
Struthio camelus	S1a	12	449	SCF3	GAATCATTCGGACTCTGATGCAC	16274	AF338715.1	443	SCR1	CGGTTCACATGTCGCGATTAAGAG	16119	AF338715.1
Struthio camelus	S1a	13	451	SCF4	CTAGCTAATGAATGCTTGCTGGAC	16346	AF338715.1	437	SCR4	ATGGCCCTGACTTAGGAACCAGTG	16028	AF338715.1
Struthio camelus	−	14*	451	SCF4	CTAGCTAATGAATGCTTGCTGGAC	16346	AF338715.1	439	SCR3	GTGAATGGATTAATCTATTAATG	16048	AF338715.1
Struthio camelus	−	15*	451	SCF4	CTAGCTAATGAATGCTTGCTGGAC	16346	AF338715.1	441	SCR2	GTGATTACTCACAATACCAGATGTC	16087	AF338715.1
Struthio camelus	S1a	16	451	SCF4	CTAGCTAATGAATGCTTGCTGGAC	16346	AF338715.1	443	SCR1	CGGTTCACATGTCGCGATTAAGAG	16119	AF338715.1
Rhea americana	−	1	446	RAF1	CATCAATGGTCCTCGGTTATCGTC	751	AF090339.1	438	RAR4	ATGGCCCTGAAGTAGGAACCAGAG	553	AF090339.1
Rhea americana	S1c	2	446	RAF1	CATCAATGGTCCTCGGTTATCGTC	751	AF090339.1	440	RAR3	CTCAGGGGAACTACCGAGAAATG	573	AF090339.1
Rhea americana	−	3	446	RAF1	CATCAATGGTCCTCGGTTATCGTC	751	AF090339.1	442	RAR2	GTGATATATAACAATACCAGATGTC	620	AF090339.1
Rhea americana	S1c	4	446	RAF1	CATCAATGGTCCTCGGTTATCGTC	751	AF090339.1	444	RAR1	ATGAGAGAAGGCGTATATGGATGTC	663	AF090339.1
Rhea americana	−	5	448	RAF2	CAAGCTAATTAATGAGACGGTTG	783	AF090339.1	438	RAR4	ATGGCCCTGAAGTAGGAACCAGAG	553	AF090339.1
Rhea americana	S1c	6	448	RAF2	CAAGCTAATTAATGAGACGGTTG	783	AF090339.1	440	RAR3	CTCAGGGGAACTACCGAGAAATG	573	AF090339.1
Rhea americana	−	7	448	RAF2	CAAGCTAATTAATGAGACGGTTG	783	AF090339.1	442	RAR2	GTGATATATAACAATACCAGATGTC	620	AF090339.1
Rhea americana	S1c	8	448	RAF2	CAAGCTAATTAATGAGACGGTTG	783	AF090339.1	444	RAR1	ATGAGAGAAGGCGTATATGGATGTC	663	AF090339.1
Rhea americana	−	9	450	RAF3	GTAGCATTCGGACTCTGATGCAC	817	AF090339.1	438	RAR4	ATGGCCCTGAAGTAGGAACCAGAG	553	AF090339.1
Rhea americana	S1c	10	450	RAF3	GTAGCATTCGGACTCTGATGCAC	817	AF090339.1	440	RAR3	CTCAGGGGAACTACCGAGAAATG	573	AF090339.1
Rhea americana	−	11	450	RAF3	GTAGCATTCGGACTCTGATGCAC	817	AF090339.1	442	RAR2	GTGATATATAACAATACCAGATGTC	620	AF090339.1
Rhea americana	S1c	12	450	RAF3	GTAGCATTCGGACTCTGATGCAC	817	AF090339.1	444	RAR1	ATGAGAGAAGGCGTATATGGATGTC	663	AF090339.1
Rhea americana	−	13	452	RAF4	TATCTAGTGAATGCTCGTTGGAC	889	AF090339.1	438	RAR4	ATGGCCCTGAAGTAGGAACCAGAG	553	AF090339.1
Rhea americana	S1c	14	452	RAF4	TATCTAGTGAATGCTCGTTGGAC	889	AF090339.1	440	RAR3	CTCAGGGGAACTACCGAGAAATG	573	AF090339.1
Rhea americana	−	15*	452	RAF4	TATCTAGTGAATGCTCGTTGGAC	889	AF090339.1	442	RAR2	GTGATATATAACAATACCAGATGTC	620	AF090339.1
Rhea americana	−	16*	452	RAF4	TATCTAGTGAATGCTCGTTGGAC	889	AF090339.1	444	RAR1	ATGAGAGAAGGCGTATATGGATGTC	663	AF090339.1
Rhea pennata	S1b	1	487	PennaF1	GACACACAATCTAGGTCTGGACATC	16277	AF338709.2	491	PennaR1	GCGTATATGGATGTCGCGATTAAG	16200	AF338709.2
Rhea pennata	S1b	2*	487	PennaF1	GACACACAATCTAGGTCTGGACATC	16277	AF338709.2	492	PennaR2	ATGAGAGAAGGCGTATATGGAYGTC	16210	AF338709.2
Rhea pennata	S1b	3	487	PennaF1	GACACACAATCTAGGTCTGGACATC	16277	AF338709.2	493	PennaR3	GAACTACCGAGAAATGGCCCTGAAG	16113	AF338709.2
Rhea pennata	S1b	4	487	PennaF1	GACACACAATCTAGGTCTGGACATC	16277	AF338709.2	494	PennaR4	GTAGGAACCAGAGGCACCAAGTGTC	16089	AF338709.2
Rhea pennata	S1b	5	487	PennaF1	GACACACAATCTAGGTCTGGACATC	16277	AF338709.2	495	PennaR5	GGTTGCTGATTTCTCGTGATGTGC	15994	AF338709.2
Rhea pennata	S1b	6	487	PennaF1	GACACACAATCTAGGTCTGGACATC	16277	AF338709.2	496	PennaR6	CATCTGATACCAGkGATCACATTC	15956	AF338709.2
Rhea pennata	S1b	7	487	PennaF1	GACACACAATCTAGGTCTGGACATC	16277	AF338709.2	438	RAR4	ATGGCCCTGAAGTAGGAACCAGAG	16100	AF338709.2
Rhea pennata	S1b	8*	487	PennaF1	GACACACAATCTAGGTCTGGACATC	16277	AF338709.2	444	RAR1	ATGAGAGAAGGCGTATATGGATGTC	16210	AF338709.2
Rhea pennata	S1b	9	488	PennaF2	ATCAATGGTCCTCGGTTATCGTCTC	16299	AF338709.2	491	PennaR1	GCGTATATGGATGTCGCGATTAAG	16200	AF338709.2
Rhea pennata	S1b	10	488	PennaF2	ATCAATGGTCCTCGGTTATCGTCTC	16299	AF338709.2	492	PennaR2	ATGAGAGAAGGCGTATATGGAYGTC	16210	AF338709.2
Rhea pennata	S1b	11	488	PennaF2	ATCAATGGTCCTCGGTTATCGTCTC	16299	AF338709.2	493	PennaR3	GAACTACCGAGAAATGGCCCTGAAG	16113	AF338709.2
Rhea pennata	S1b	12	488	PennaF2	ATCAATGGTCCTCGGTTATCGTCTC	16299	AF338709.2	494	PennaR4	GTAGGAACCAGAGGCACCAAGTGTC	16089	AF338709.2
Rhea pennata	S1b	13	488	PennaF2	ATCAATGGTCCTCGGTTATCGTCTC	16299	AF338709.2	495	PennaR5	GGTTGCTGATTTCTCGTGATGTGC	15994	AF338709.2
Rhea pennata	S1b	14	488	PennaF2	ATCAATGGTCCTCGGTTATCGTCTC	16299	AF338709.2	496	PennaR6	CATCTGATACCAGkGATCACATTC	15956	AF338709.2
Rhea pennata	S1b	15	488	PennaF2	ATCAATGGTCCTCGGTTATCGTCTC	16299	AF338709.2	438	RAR4	ATGGCCCTGAAGTAGGAACCAGAG	16100	AF338709.2
Rhea pennata	S1b	16	488	PennaF2	ATCAATGGTCCTCGGTTATCGTCTC	16299	AF338709.2	444	RAR1	ATGAGAGAAGGCGTATATGGATGTC	16210	AF338709.2
Rhea pennata	S1b	17	489	PennaF3	GCCAAGCTAATTAATGAGACGGTTG	16328	AF338709.2	491	PennaR1	GCGTATATGGATGTCGCGATTAAG	16200	AF338709.2
Rhea pennata	S1b	18	489	PennaF3	GCCAAGCTAATTAATGAGACGGTTG	16328	AF338709.2	492	PennaR2	ATGAGAGAAGGCGTATATGGAYGTC	16210	AF338709.2
Rhea pennata	S1b	19	489	PennaF3	GCCAAGCTAATTAATGAGACGGTTG	16328	AF338709.2	493	PennaR3	GAACTACCGAGAAATGGCCCTGAAG	16113	AF338709.2
Rhea pennata	S1b	20	489	PennaF3	GCCAAGCTAATTAATGAGACGGTTG	16328	AF338709.2	494	PennaR4	GTAGGAACCAGAGGCACCAAGTGTC	16089	AF338709.2
Rhea pennata	S1b	21	489	PennaF3	GCCAAGCTAATTAATGAGACGGTTG	16328	AF338709.2	495	PennaR5	GGTTGCTGATTTCTCGTGATGTGC	15994	AF338709.2
Rhea pennata	S1b	22	489	PennaF3	GCCAAGCTAATTAATGAGACGGTTG	16328	AF338709.2	496	PennaR6	CATCTGATACCAGkGATCACATTC	15956	AF338709.2
Rhea pennata	S1b	23	489	PennaF3	GCCAAGCTAATTAATGAGACGGTTG	16328	AF338709.2	438	RAR4	ATGGCCCTGAAGTAGGAACCAGAG	16100	AF338709.2
Rhea pennata	S1b	24	489	PennaF3	GCCAAGCTAATTAATGAGACGGTTG	16328	AF338709.2	444	RAR1	ATGAGAGAAGGCGTATATGGATGTC	16210	AF338709.2
Rhea pennata	S1b	25	490	PennaF4	CTCTGATGCACTTGCATCAACATTAG	16377	AF338709.2	491	PennaR1	GCGTATATGGATGTCGCGATTAAG	16200	AF338709.2
Rhea pennata	S1b	26	490	PennaF4	CTCTGATGCACTTGCATCAACATTAG	16377	AF338709.2	492	PennaR2	ATGAGAGAAGGCGTATATGGAYGTC	16210	AF338709.2
Rhea pennata	S1b	27	490	PennaF4	CTCTGATGCACTTGCATCAACATTAG	16377	AF338709.2	493	PennaR3	GAACTACCGAGAAATGGCCCTGAAG	16113	AF338709.2
Rhea pennata	S1b	28	490	PennaF4	CTCTGATGCACTTGCATCAACATTAG	16377	AF338709.2	494	PennaR4	GTAGGAACCAGAGGCACCAAGTGTC	16089	AF338709.2
Rhea pennata	S1b	29	490	PennaF4	CTCTGATGCACTTGCATCAACATTAG	16377	AF338709.2	495	PennaR5	GGTTGCTGATTTCTCGTGATGTGC	15994	AF338709.2
Rhea pennata	S1b	30	490	PennaF4	CTCTGATGCACTTGCATCAACATTAG	16377	AF338709.2	496	PennaR6	CATCTGATACCAGkGATCACATTC	15956	AF338709.2
Rhea pennata	S1b	31	490	PennaF4	CTCTGATGCACTTGCATCAACATTAG	16377	AF338709.2	438	RAR4	ATGGCCCTGAAGTAGGAACCAGAG	16100	AF338709.2
Rhea pennata	S1b	32	490	PennaF4	CTCTGATGCACTTGCATCAACATTAG	16377	AF338709.2	444	RAR1	ATGAGAGAAGGCGTATATGGATGTC	16210	AF338709.2
Rhea pennata	S1b	33	446	RAF1	CATCAATGGTCCTCGGTTATCGTC	16298	AF338709.2	491	PennaR1	GCGTATATGGATGTCGCGATTAAG	16200	AF338709.2
Rhea pennata	S1b	34	446	RAF1	CATCAATGGTCCTCGGTTATCGTC	16298	AF338709.2	492	PennaR2	ATGAGAGAAGGCGTATATGGAYGTC	16210	AF338709.2
Rhea pennata	S1b	35	446	RAF1	CATCAATGGTCCTCGGTTATCGTC	16298	AF338709.2	493	PennaR3	GAACTACCGAGAAATGGCCCTGAAG	16113	AF338709.2
Rhea pennata	S1b	36	446	RAF1	CATCAATGGTCCTCGGTTATCGTC	16298	AF338709.2	494	PennaR4	GTAGGAACCAGAGGCACCAAGTGTC	16089	AF338709.2
Rhea pennata	S1b	37	446	RAF1	CATCAATGGTCCTCGGTTATCGTC	16298	AF338709.2	495	PennaR5	GGTTGCTGATTTCTCGTGATGTGC	15994	AF338709.2
Rhea pennata	S1b	38	446	RAF1	CATCAATGGTCCTCGGTTATCGTC	16298	AF338709.2	496	PennaR6	CATCTGATACCAGkGATCACATTC	15956	AF338709.2
Rhea pennata	S1b	39	446	RAF1	CATCAATGGTCCTCGGTTATCGTC	16298	AF338709.2	438	RAR4	ATGGCCCTGAAGTAGGAACCAGAG	16100	AF338709.2
Rhea pennata	S1b	40	446	RAF1	CATCAATGGTCCTCGGTTATCGTC	16298	AF338709.2	444	RAR1	ATGAGAGAAGGCGTATATGGATGTC	16210	AF338709.2
Rhea pennata	S1b	41	448	RAF2	CAAGCTAATTAATGAGACGGTTG	16330	AF338709.2	491	PennaR1	GCGTATATGGATGTCGCGATTAAG	16200	AF338709.2
Rhea pennata	S1b	42	448	RAF2	CAAGCTAATTAATGAGACGGTTG	16330	AF338709.2	492	PennaR2	ATGAGAGAAGGCGTATATGGAYGTC	16210	AF338709.2
Rhea pennata	S1b	43	448	RAF2	CAAGCTAATTAATGAGACGGTTG	16330	AF338709.2	493	PennaR3	GAACTACCGAGAAATGGCCCTGAAG	16113	AF338709.2
Rhea pennata	S1b	44	448	RAF2	CAAGCTAATTAATGAGACGGTTG	16330	AF338709.2	494	PennaR4	GTAGGAACCAGAGGCACCAAGTGTC	16089	AF338709.2
Rhea pennata	S1b	45	448	RAF2	CAAGCTAATTAATGAGACGGTTG	16330	AF338709.2	495	PennaR5	GGTTGCTGATTTCTCGTGATGTGC	15994	AF338709.2
Rhea pennata	S1b	46	448	RAF2	CAAGCTAATTAATGAGACGGTTG	16330	AF338709.2	496	PennaR6	CATCTGATACCAGkGATCACATTC	15956	AF338709.2
Rhea pennata	S1b	47	448	RAF2	CAAGCTAATTAATGAGACGGTTG	16330	AF338709.2	438	RAR4	ATGGCCCTGAAGTAGGAACCAGAG	16100	AF338709.2
Rhea pennata	S1b	48	448	RAF2	CAAGCTAATTAATGAGACGGTTG	16330	AF338709.2	444	RAR1	ATGAGAGAAGGCGTATATGGATGTC	16210	AF338709.2
Crypturellus tataupa	−	1*	497	KusaF1	CCATACTATGCGTAGTCAGAAG	15 472, 17 506	AF338710.2	500	KusaR1	GGTTCmTGAAACTAGmGCATA	15 278, 17 291	AF338710.2
Crypturellus tataupa	−	2*	497	KusaF1	CCATACTATGCGTAGTCAGAAG	15 472, 17 506	AF338710.2	501	KusaR2	AGCGGTTGCTGrTTTCTCGTGAG	15 241, 17 254	AF338710.2
Crypturellus tataupa	−	3*	497	KusaF1	CCATACTATGCGTAGTCAGAAG	15 472, 17 506	AF338710.2	502	KusaR3	GGGTTCCTGAAACTAGAGCATAC	15 281, 17 294	AF338710.2
Crypturellus tataupa	−	4*	497	KusaF1	CCATACTATGCGTAGTCAGAAG	15 472, 17 506	AF338710.2	503	KusaR4	GCCTTCTGACTACGCATAGTATG	15 495, 17 508	AF338710.2
Crypturellus tataupa	−	5*	498	KusaF2	ATTTAGGTCTGGACATCmATG	15 501, 17534	AF338710.2	500	KusaR1	GGTTCmTGAAACTAGmGCATA	15 278, 17 291	AF338710.2
Crypturellus tataupa	−	6*	498	KusaF2	ATTTAGGTCTGGACATCmATG	15 501, 17534	AF338710.2	501	KusaR2	AGCGGTTGCTGrTTTCTCGTGAG	15 241, 17 254	AF338710.2
Crypturellus tataupa	S1d	7	498	KusaF2	ATTTAGGTCTGGACATCmATG	15 501, 17534	AF338710.2	502	KusaR3	GGGTTCCTGAAACTAGAGCATAC	15 281, 17 294	AF338710.2
Crypturellus tataupa	S1d	8	498	KusaF2	ATTTAGGTCTGGACATCmATG	15 501, 17534	AF338710.2	503	KusaR4	GCCTTCTGACTACGCATAGTATG	15 495, 17 508	AF338710.2
Crypturellus tataupa	S1d	9	499	KusaF3	GAATCATTCGGACACTGATGCAC	15 582, 17 617	AF338710.2	500	KusaR1	GGTTCmTGAAACTAGmGCATA	15 278, 17 291	AF338710.2
Crypturellus tataupa	S1d	10	499	KusaF3	GAATCATTCGGACACTGATGCAC	15 582, 17 617	AF338710.2	501	KusaR2	AGCGGTTGCTGrTTTCTCGTGAG	15 241, 17 254	AF338710.2
Crypturellus tataupa	S1d	11	499	KusaF3	GAATCATTCGGACACTGATGCAC	15 582, 17 617	AF338710.2	502	KusaR3	GGGTTCCTGAAACTAGAGCATAC	15 281, 17 294	AF338710.2
Crypturellus tataupa	S1d	12	499	KusaF3	GAATCATTCGGACACTGATGCAC	15 582, 17 617	AF338710.2	503	KusaR4	GCCTTCTGACTACGCATAGTATG	15 495, 17 508	AF338710.2
Dromaius novaehollandiae	−	1*	466	DNF1	TCAGCAGGCTCACAATTTAGGTCTG	16263	AF338711.1	471	DNR1	CAGACCAGTGATCTAATAATGAATG	16195	AF338711.1
Dromaius novaehollandiae	−	2*	466	DNF1	TCAGCAGGCTCACAATTTAGGTCTG	16263	AF338711.1	472	DNR2	ACGTGGATGGATTAACCTAGGAATG	16129	AF338711.1
Dromaius novaehollandiae	−	3*	466	DNF1	TCAGCAGGCTCACAATTTAGGTCTG	16263	AF338711.1	473	DNR3	GAATGACCTCGACTTAGGAATCAG	16109	AF338711.1
Dromaius novaehollandiae	−	4*	466	DNF1	TCAGCAGGCTCACAATTTAGGTCTG	16263	AF338711.1	474	DNR4	ACTAGCGCATACCATGAACATCATG	16033	AF338711.1
Dromaius novaehollandiae	−	5*	466	DNF1	TCAGCAGGCTCACAATTTAGGTCTG	16263	AF338711.1	475	DNR5	CTACCTGATACCAGGTATAATATC	15967	AF338711.1
Dromaius novaehollandiae	−	6*	467	DNF2	CATCAATGGATCTCGGTCTTCGTC	16290	AF338711.1	471	DNR1	CAGACCAGTGATCTAATAATGAATG	16195	AF338711.1
Dromaius novaehollandiae	−	7*	467	DNF2	CATCAATGGATCTCGGTCTTCGTC	16290	AF338711.1	472	DNR2	ACGTGGATGGATTAACCTAGGAATG	16129	AF338711.1
Dromaius novaehollandiae	−	8*	467	DNF2	CATCAATGGATCTCGGTCTTCGTC	16290	AF338711.1	473	DNR3	GAATGACCTCGACTTAGGAATCAG	16109	AF338711.1
Dromaius novaehollandiae	−	9*	467	DNF2	CATCAATGGATCTCGGTCTTCGTC	16290	AF338711.1	474	DNR4	ACTAGCGCATACCATGAACATCATG	16033	AF338711.1
Dromaius novaehollandiae	−	10*	467	DNF2	CATCAATGGATCTCGGTCTTCGTC	16290	AF338711.1	475	DNR5	CTACCTGATACCAGGTATAATATC	15967	AF338711.1
Dromaius novaehollandiae	−	11*	468	DNF3	GACGGACTAATTAATGAGACGGTTG	16320	AF338711.1	471	DNR1	CAGACCAGTGATCTAATAATGAATG	16195	AF338711.1
Dromaius novaehollandiae	−	12*	468	DNF3	GACGGACTAATTAATGAGACGGTTG	16320	AF338711.1	472	DNR2	ACGTGGATGGATTAACCTAGGAATG	16129	AF338711.1
Dromaius novaehollandiae	−	13*	468	DNF3	GACGGACTAATTAATGAGACGGTTG	16320	AF338711.1	473	DNR3	GAATGACCTCGACTTAGGAATCAG	16109	AF338711.1
Dromaius novaehollandiae	−	14*	468	DNF3	GACGGACTAATTAATGAGACGGTTG	16320	AF338711.1	474	DNR4	ACTAGCGCATACCATGAACATCATG	16033	AF338711.1
Dromaius novaehollandiae	−	15*	468	DNF3	GACGGACTAATTAATGAGACGGTTG	16320	AF338711.1	475	DNR5	CTACCTGATACCAGGTATAATATC	15967	AF338711.1
Dromaius novaehollandiae	−	16*	469	DNF4	GAATCATTCGGGCTCTGATGCACT	16356	AF338711.1	471	DNR1	CAGACCAGTGATCTAATAATGAATG	16195	AF338711.1
Dromaius novaehollandiae	S2a	17N	469	DNF4	GAATCATTCGGGCTCTGATGCACT	16356	AF338711.1	472	DNR2	ACGTGGATGGATTAACCTAGGAATG	16129	AF338711.1
Dromaius novaehollandiae	−	18*	469	DNF4	GAATCATTCGGGCTCTGATGCACT	16356	AF338711.1	473	DNR3	GAATGACCTCGACTTAGGAATCAG	16109	AF338711.1
Dromaius novaehollandiae	S2a	19N	469	DNF4	GAATCATTCGGGCTCTGATGCACT	16356	AF338711.1	474	DNR4	ACTAGCGCATACCATGAACATCATG	16033	AF338711.1
Dromaius novaehollandiae	S2a	20N	469	DNF4	GAATCATTCGGGCTCTGATGCACT	16356	AF338711.1	475	DNR5	CTACCTGATACCAGGTATAATATC	15967	AF338711.1
Dromaius novaehollandiae	−	21*	470	DNF5	TTACATCTGGTTATGGTATTTCCAC	16385	AF338711.1	471	DNR1	CAGACCAGTGATCTAATAATGAATG	16195	AF338711.1
Dromaius novaehollandiae	−	22*	470	DNF5	TTACATCTGGTTATGGTATTTCCAC	16385	AF338711.1	472	DNR2	ACGTGGATGGATTAACCTAGGAATG	16129	AF338711.1
Dromaius novaehollandiae	−	23*	470	DNF5	TTACATCTGGTTATGGTATTTCCAC	16385	AF338711.1	473	DNR3	GAATGACCTCGACTTAGGAATCAG	16109	AF338711.1
Dromaius novaehollandiae	−	24*	470	DNF5	TTACATCTGGTTATGGTATTTCCAC	16385	AF338711.1	474	DNR4	ACTAGCGCATACCATGAACATCATG	16033	AF338711.1
Dromaius novaehollandiae	−	25*	470	DNF5	TTACATCTGGTTATGGTATTTCCAC	16385	AF338711.1	475	DNR5	CTACCTGATACCAGGTATAATATC	15967	AF338711.1
Casuarius casuarius	−	1*	476	CasuF1	CATCAATGGATCTCGGTCTTCGTC	16289	AF338713.2	481	CasuR1	AGACCTAAATTGTGAGCCTGCTGAC	16285	AF338713.2
Casuarius casuarius	−	2*	476	CasuF1	CATCAATGGATCTCGGTCTTCGTC	16289	AF338713.2	482	CasuR2	TGAACACTAACATACCAGATGTCTG	16165	AF338713.2
Casuarius casuarius	−	3*	476	CasuF1	CATCAATGGATCTCGGTCTTCGTC	16289	AF338713.2	483	CasuR3	CAGGAATGACCTCGACTTAGGAATC	16113	AF338713.2
Casuarius casuarius	−	4*	476	CasuF1	CATCAATGGATCTCGGTCTTCGTC	16289	AF338713.2	484	CasuR4	GTGGATGGATTAATCCAGGAATGAC	16128	AF338713.2
Casuarius casuarius	−	5*	476	CasuF1	CATCAATGGATCTCGGTCTTCGTC	16289	AF338713.2	485	CasuR5	GTGCTTCTACCATGTTGTGGGCAG	16084	AF338713.2
Casuarius casuarius	−	6*	476	CasuF1	CATCAATGGATCTCGGTCTTCGTC	16289	AF338713.2	486	CasuR6	GTGGGCTCCTGAAACTAGCGCATAC	16047	AF338713.2
Casuarius casuarius	−	7*	476	CasuF1	CATCAATGGATCTCGGTCTTCGTC	16289	AF338713.2	473	DNR3	GAATGACCTCGACTTAGGAATCAG	16110	AF338713.2
Casuarius casuarius	−	8*	477	CasuF2	GAATCATTCGGrCTCTGATGCAC	16355	AF338713.2	481	CasuR1	AGACCTAAATTGTGAGCCTGCTGAC	16285	AF338713.2
Casuarius casuarius	−	9*	477	CasuF2	GAATCATTCGGrCTCTGATGCAC	16355	AF338713.2	482	CasuR2	TGAACACTAACATACCAGATGTCTG	16165	AF338713.2
Casuarius casuarius	−	10*	477	CasuF2	GAATCATTCGGrCTCTGATGCAC	16355	AF338713.2	483	CasuR3	CAGGAATGACCTCGACTTAGGAATC	16113	AF338713.2
Casuarius casuarius	−	11*	477	CasuF2	GAATCATTCGGrCTCTGATGCAC	16355	AF338713.2	484	CasuR4	GTGGATGGATTAATCCAGGAATGAC	16128	AF338713.2
Casuarius casuarius	−	12*	477	CasuF2	GAATCATTCGGrCTCTGATGCAC	16355	AF338713.2	485	CasuR5	GTGCTTCTACCATGTTGTGGGCAG	16084	AF338713.2
Casuarius casuarius	−	13*	477	CasuF2	GAATCATTCGGrCTCTGATGCAC	16355	AF338713.2	486	CasuR6	GTGGGCTCCTGAAACTAGCGCATAC	16047	AF338713.2
Casuarius casuarius	−	14*	477	CasuF2	GAATCATTCGGrCTCTGATGCAC	16355	AF338713.2	473	DNR3	GAATGACCTCGACTTAGGAATCAG	16110	AF338713.2
Casuarius casuarius	−	15*	478	CasuF3	TTACATCTGGTTATGGTATTTCCA	16384	AF338713.2	481	CasuR1	AGACCTAAATTGTGAGCCTGCTGAC	16285	AF338713.2
Casuarius casuarius	−	16*	478	CasuF3	TTACATCTGGTTATGGTATTTCCA	16384	AF338713.2	482	CasuR2	TGAACACTAACATACCAGATGTCTG	16165	AF338713.2
Casuarius casuarius	−	17*	478	CasuF3	TTACATCTGGTTATGGTATTTCCA	16384	AF338713.2	483	CasuR3	CAGGAATGACCTCGACTTAGGAATC	16113	AF338713.2
Casuarius casuarius	−	18*	478	CasuF3	TTACATCTGGTTATGGTATTTCCA	16384	AF338713.2	484	CasuR4	GTGGATGGATTAATCCAGGAATGAC	16128	AF338713.2
Casuarius casuarius	−	19*	478	CasuF3	TTACATCTGGTTATGGTATTTCCA	16384	AF338713.2	485	CasuR5	GTGCTTCTACCATGTTGTGGGCAG	16084	AF338713.2
Casuarius casuarius	−	20*	478	CasuF3	TTACATCTGGTTATGGTATTTCCA	16384	AF338713.2	486	CasuR6	GTGGGCTCCTGAAACTAGCGCATAC	16047	AF338713.2
Casuarius casuarius	−	21*	478	CasuF3	TTACATCTGGTTATGGTATTTCCA	16384	AF338713.2	473	DNR3	GAATGACCTCGACTTAGGAATCAG	16110	AF338713.2
Casuarius casuarius	−	22*	479	CasuF4	AGGCCGATTAATGAGACGGTTTGCG	16322	AF338713.2	481	CasuR1	AGACCTAAATTGTGAGCCTGCTGAC	16285	AF338713.2
Casuarius casuarius	−	23*	479	CasuF4	AGGCCGATTAATGAGACGGTTTGCG	16322	AF338713.2	482	CasuR2	TGAACACTAACATACCAGATGTCTG	16165	AF338713.2
Casuarius casuarius	−	24*	479	CasuF4	AGGCCGATTAATGAGACGGTTTGCG	16322	AF338713.2	483	CasuR3	CAGGAATGACCTCGACTTAGGAATC	16113	AF338713.2
Casuarius casuarius	−	25*	479	CasuF4	AGGCCGATTAATGAGACGGTTTGCG	16322	AF338713.2	484	CasuR4	GTGGATGGATTAATCCAGGAATGAC	16128	AF338713.2
Casuarius casuarius	−	26*	479	CasuF4	AGGCCGATTAATGAGACGGTTTGCG	16322	AF338713.2	485	CasuR5	GTGCTTCTACCATGTTGTGGGCAG	16084	AF338713.2
Casuarius casuarius	−	27*	479	CasuF4	AGGCCGATTAATGAGACGGTTTGCG	16322	AF338713.2	486	CasuR6	GTGGGCTCCTGAAACTAGCGCATAC	16047	AF338713.2
Casuarius casuarius	−	28*	479	CasuF4	AGGCCGATTAATGAGACGGTTTGCG	16322	AF338713.2	473	DNR3	GAATGACCTCGACTTAGGAATCAG	16110	AF338713.2
Casuarius casuarius	−	29*	480	CasuF5	TCCTACGCCCGTCAGCAGGCTCACA	16251	AF338713.2	481	CasuR1	AGACCTAAATTGTGAGCCTGCTGAC	16285	AF338713.2
Casuarius casuarius	−	30*	480	CasuF5	TCCTACGCCCGTCAGCAGGCTCACA	16251	AF338713.2	482	CasuR2	TGAACACTAACATACCAGATGTCTG	16165	AF338713.2
Casuarius casuarius	−	31*	480	CasuF5	TCCTACGCCCGTCAGCAGGCTCACA	16251	AF338713.2	483	CasuR3	CAGGAATGACCTCGACTTAGGAATC	16113	AF338713.2
Casuarius casuarius	−	32*	480	CasuF5	TCCTACGCCCGTCAGCAGGCTCACA	16251	AF338713.2	484	CasuR4	GTGGATGGATTAATCCAGGAATGAC	16128	AF338713.2
Casuarius casuarius	−	33*	480	CasuF5	TCCTACGCCCGTCAGCAGGCTCACA	16251	AF338713.2	485	CasuR5	GTGCTTCTACCATGTTGTGGGCAG	16084	AF338713.2
Casuarius casuarius	−	34*	480	CasuF5	TCCTACGCCCGTCAGCAGGCTCACA	16251	AF338713.2	486	CasuR6	GTGGGCTCCTGAAACTAGCGCATAC	16047	AF338713.2
Casuarius casuarius	−	35*	480	CasuF5	TCCTACGCCCGTCAGCAGGCTCACA	16251	AF338713.2	473	DNR3	GAATGACCTCGACTTAGGAATCAG	16110	AF338713.2
Casuarius casuarius	−	36*	466	DNF1	TCAGCAGGCTCACAATTTAGGTCTG	16262	AF338713.2	481	CasuR1	AGACCTAAATTGTGAGCCTGCTGAC	16285	AF338713.2
Casuarius casuarius	−	37*	466	DNF1	TCAGCAGGCTCACAATTTAGGTCTG	16262	AF338713.2	482	CasuR2	TGAACACTAACATACCAGATGTCTG	16165	AF338713.2
Casuarius casuarius	−	38*	466	DNF1	TCAGCAGGCTCACAATTTAGGTCTG	16262	AF338713.2	483	CasuR3	CAGGAATGACCTCGACTTAGGAATC	16113	AF338713.2
Casuarius casuarius	S2b	39N	466	DNF1	TCAGCAGGCTCACAATTTAGGTCTG	16262	AF338713.2	484	CasuR4	GTGGATGGATTAATCCAGGAATGAC	16128	AF338713.2
Casuarius casuarius	−	40*	466	DNF1	TCAGCAGGCTCACAATTTAGGTCTG	16262	AF338713.2	485	CasuR5	GTGCTTCTACCATGTTGTGGGCAG	16084	AF338713.2
Casuarius casuarius	−	41*	466	DNF1	TCAGCAGGCTCACAATTTAGGTCTG	16262	AF338713.2	486	CasuR6	GTGGGCTCCTGAAACTAGCGCATAC	16047	AF338713.2
Casuarius casuarius	−	42*	466	DNF1	TCAGCAGGCTCACAATTTAGGTCTG	16262	AF338713.2	473	DNR3	GAATGACCTCGACTTAGGAATCAG	16110	AF338713.2
Casuarius casuarius	S2b	43N	467	DNF2	CATCAATGGATCTCGGTCTTCGTC	16289	AF338713.2	481	CasuR1	AGACCTAAATTGTGAGCCTGCTGAC	16285	AF338713.2
Casuarius casuarius	−	44*	467	DNF2	CATCAATGGATCTCGGTCTTCGTC	16289	AF338713.2	482	CasuR2	TGAACACTAACATACCAGATGTCTG	16165	AF338713.2
Casuarius casuarius	−	45*	467	DNF2	CATCAATGGATCTCGGTCTTCGTC	16289	AF338713.2	483	CasuR3	CAGGAATGACCTCGACTTAGGAATC	16113	AF338713.2
Casuarius casuarius	−	46*	467	DNF2	CATCAATGGATCTCGGTCTTCGTC	16289	AF338713.2	484	CasuR4	GTGGATGGATTAATCCAGGAATGAC	16128	AF338713.2
Casuarius casuarius	−	47*	467	DNF2	CATCAATGGATCTCGGTCTTCGTC	16289	AF338713.2	485	CasuR5	GTGCTTCTACCATGTTGTGGGCAG	16084	AF338713.2
Casuarius casuarius	−	48*	467	DNF2	CATCAATGGATCTCGGTCTTCGTC	16289	AF338713.2	486	CasuR6	GTGGGCTCCTGAAACTAGCGCATAC	16047	AF338713.2
Casuarius casuarius	−	49*	467	DNF2	CATCAATGGATCTCGGTCTTCGTC	16289	AF338713.2	473	DNR3	GAATGACCTCGACTTAGGAATCAG	16110	AF338713.2
Casuarius casuarius	S2b	50N	470	DNF5	TTACATCTGGTTATGGTATTTCCAC	16384	AF338713.2	481	CasuR1	AGACCTAAATTGTGAGCCTGCTGAC	16285	AF338713.2
Casuarius casuarius	−	51*	470	DNF5	TTACATCTGGTTATGGTATTTCCAC	16384	AF338713.2	482	CasuR2	TGAACACTAACATACCAGATGTCTG	16165	AF338713.2
Casuarius casuarius	−	52*	470	DNF5	TTACATCTGGTTATGGTATTTCCAC	16384	AF338713.2	483	CasuR3	CAGGAATGACCTCGACTTAGGAATC	16113	AF338713.2
Casuarius casuarius	−	53*	470	DNF5	TTACATCTGGTTATGGTATTTCCAC	16384	AF338713.2	484	CasuR4	GTGGATGGATTAATCCAGGAATGAC	16128	AF338713.2
Casuarius casuarius	−	54*	470	DNF5	TTACATCTGGTTATGGTATTTCCAC	16384	AF338713.2	485	CasuR5	GTGCTTCTACCATGTTGTGGGCAG	16084	AF338713.2
Casuarius casuarius	S2b	55N	470	DNF5	TTACATCTGGTTATGGTATTTCCAC	16384	AF338713.2	486	CasuR6	GTGGGCTCCTGAAACTAGCGCATAC	16047	AF338713.2
Casuarius casuarius	−	56*	470	DNF5	TTACATCTGGTTATGGTATTTCCAC	16384	AF338713.2	473	DNR3	GAATGACCTCGACTTAGGAATCAG	16110	AF338713.2

## Sheet: Tab_S2
Table S2. Characteristics of control regions in Palaeognathae species based on mitochondrial fragments obtained in this study and previously published mitogenomes.
Species	Accession	Reference	Control region	5' spacer [bp]	poly-C motif	Length [bp]
Struthio camelus	AF338715.1	Haddrath and Baker, (2001)	single	26	CCCCCCCCCTCCCCCC	1034
	MH264503	present study	CR1	26	CCCCCCCCTCCCCCCC	1035
	MH264503	present study	CR2	26	CCCCCCCCCCTCCCCCC	1036
Rhea americana	AF090339.1	Mindell et al., (1998)	single	2	CCCCCCCCTACCCCCCC	1161
	MK696563	present study	CR1	2	CCCCCCCTACCCCCCC	1118
	MK696563	present study	CR2	2	CCCCCCCCTACCCCCCC	1118
Rhea pennata	AF338709.2	Haddrath and Baker (2001)	single	2	CCCCCCCCTACCCCCCC	1204
	MK696564	present study	CR1	2	CCCCCCCTACCCCCCC	1103
	MK696564	present study	CR2	2	CCCCCCCCTACCCCCCC	1183
Casuarius casuarius	AF338713.2	Haddrath and Baker (2001)	single	26	CCCCCCCCCTACCCCCCCC	1137
Casuarius bennetti	AY016011.1*	Cooper et al., (2001)	single	−	−	−
Dromaius novaehollandiae	AF338711.1	Haddrath and Baker (2001)	single	29	CCCCCCCCTACCCCCCCC	1093
Aepyornis sp.	KY412176.1	Grealy et al., (2017)	single	24	CCCCCCCCCAATTACACT	1077
Aepyornis hildebrandti	KJ749824.1*	Mitchell et al., (2014)	?	−	−	−
Mullerornis agilis	KJ749825.1*	Mitchell et al., (2014)	?	−	−	−
Apteryx mantelli	KU695537.1	unpublished	single	33	CCCCCCCTACCCCCCC	1112
Apteryx owenii	GU071052.1	Phillips et al., (2010)	single	33	CCCCCCCTACCCCCCC	1361
Apteryx haastii	AF338708.2	Haddrath and Baker (2001)	single	33	CCCCCCCTACCCCCCC	1351
Crypturellus tataupa	AY016012.1*	Cooper et al., (2001)	?	−	−	−
	MK696562	present study	CR1	2	CCCCCCCTACCCCCCC	1059
	MK696562	present study	CR2	2	CCCCCCCTACCCCCCC	1196
Eudromia elegans	AF338710.2	Haddrath and Baker (2001)	CR1	29	CCCCCCCTTACCCCCCC	1444
	AF338710.2	Haddrath and Baker (2001)	CR2	6	CCCCCCCCAACCCCCCC	1350
Tinamus guttatus	KR149454.1	An et al., (2015)	single	13	CCCCCCCTACCCCCCC	1101
Tinamus major	AF338707.3	Haddrath and Baker (2001)	single	12	CCCCCCCTACCCCCCC	1103
Anomalopteryx didiformis	AF338714.1*	Haddrath and Baker (2001)	?	?	?	1150?
	MK778441.1	Cloutier et al., (2019)	single	133	CCCCCCCCTACCCCCCC	1478
Emeus crassus	AF338712.1*	Haddrath and Baker (2001)	?	?	?	1099?
	AY016015.1	Cooper et al., (2001)	single	157	CCCCCCCCTACCCCCCC	1501
Dinornis giganteus	AY016013.1	Cooper et al., (2001)	single	150	CCCCCCCCTACCCCCCC	1508

## Sheet: Tab_S3
Table S3. Characteristics of alignments between ND6 copies for various avian taxa.
Order	Family	Species	Accession	Length (bp)		Alignment length	% identity without gaps	% identity with gaps	E-value
				1st copy	2nd copy
Pelecaniformes	Ardeidae	Ardea cinerea	KJ190947.1	140 (Y)	522	206	87.79	55.8252	0
Pelecaniformes	Ardeidae	Ardea intermedia	KJ190946.1	137 (Y)	522	151	75.42	58.9404	0
Pelecaniformes	Ardeidae	Ardea purpurea	KJ190948.1	216 (Y)	522	318	80.19	53.4591	0
Pelecaniformes	Ardeidae	Bubulcus ibis	KJ190945.1	162 (Y)	522	186	80.88	59.1398	0
Pelecaniformes	Ardeidae	Gorsachius goisagi	KT364530.1	83 (Y)	522	110	72.5	52.7273	9.2e-07
Pelecaniformes	Ardeidae	Gorsachius melanolophus	KT364531.1	86 (Y)	522	102	76.62	57.8431	0.23
Psittaciformes	Cacatuidae	Cacatua moluccensis	MH133972	507	644 (Y)	645	95.64	74.8837	0
Psittaciformes	Cacatuidae	Eolophus roseicapilla	MH133971	519	698 (Y)	522	95.47	92.9119	0
Psittaciformes	Cacatuidae	Probosciger aterrimus	MH133970	519	576 (Y)	581	96.1	84.8537	0
Psittaciformes	Psittacidae	Amazona aestiva	KT361659.1	56 (Y)	519	77	86	55.8442	6.4e-17
Psittaciformes	Psittacidae	Amazona auropalliata	AF338819.1	57 (Y)	519	84	78.95	53.5714	2.4e-10
Psittaciformes	Psittacidae	Amazona barbadensis	JX524615.1	57 (Y)	519	93	82.46	50.5376	2e-10
Psittaciformes	Psittacidae	Amazona farinosa	AF338821.1	73 (Y)	519	111	82.61	51.3514	1.4e-44
Psittaciformes	Psittacidae	Amazona ochrocephala	KM611467.1	56 (Y)	519	83	82.14	55.4217	6.7e-19
Psittaciformes	Psittacidae	Amazona oratrix	AF338820.1	58 (Y)	519	93	79.31	49.4624	1.2e-10
Psittaciformes	Psittacidae	Amazona ventralis	KX925977.1	48 (Y)	519	61	80.85	62.2951	0.00021
Psittaciformes	Psittacidae	Forpus passerinus	KM611470.1	124 (Y)	519	176	84.96	54.5455	0
Psittaciformes	Psittacidae	Pionus chalcopterus	MF784450.1	88 (Y)	519	102	80.72	65.6863	0
Psittaciformes	Psittacidae	Pionus menstruus	KX925978.1	90 (Y)	519	106	75.9	59.434	0
Psittaciformes	Psittacidae	Poicephalus gulielmi	MF977813.1	114 (Y)	516	151	88.51	50.9934	5.2e-32
Psittaciformes	Psittacidae	Psittacus erithacus	KM611474.1	68 (Y)	516	74	64.62	56.7568	0.15
Psittaciformes	Psittaculidae	Prioniturus luconensis	KM611473.1	277 (Y)	516	357	93.25	65.8263	0
Dinornithiformes	Dinornithidae	Dinornis giganteus	AY016013.1	522	150 (Y)	206	83.05	47.5728	5.8e-106
Dinornithiformes	Emeidae	Anomalopteryx didiformis	MK778441.1	522	133 (Y)	160	70.54	49.375	0.13
Dinornithiformes	Emeidae	Emeus crassus	AY016015.1	522	157 (Y)	209	73.13	46.89	0.0015

## Sheet: Tab_S4
Table S4. Substitution models, partitions and their relative rate in MrBayes analysis.
Model	Rate	Partition
mixed+I+G5	0.397106	ATP6_1, ATP8_1, ND2_1, ND3_1, ND4_1, ND5_1
mixed+I+G5	0.093575	ATP6_2, COX3_2, CYTB_2, ND1_2, ND2_2, ND3_2, ND4L_2, ND4_2, ND5_2
mixed+I+G5	3.22376	ATP6_3, ATP8_3, COX3_3, CYTB_3, ND1_3, ND2_3, ND3_3, ND4L_3, ND4_3, ND5_3
mixed+I+G5	0.331318	ATP8_2, rRNA_12s, rRNA_16s, tRNA_Arg, tRNA_Asp, tRNA_Gly, tRNA_His, tRNA_Lys, tRNA_Phe, tRNA_Thr, tRNA_Trp, tRNA_Val
mixed+I+G5	0.142405	COX1_1, tRNA_Ala, tRNA_Gln, tRNA_Ile, tRNA_Leu1, tRNA_Leu2, tRNA_Met
mixed+I	0.01259	COX1_2, COX2_2
mixed+I+G5	3.22335	COX1_3, COX2_3
mixed+I+G5	0.181135	COX2_1, COX3_1, CYTB_1, ND1_1, ND4L_1, tRNA_Asn, tRNA_Ser1, tRNA_Ser2, tRNA_Tyr
mixed+G5	0.403631	ND6_1, ND6_2
mixed+G5	5.77377	ND6_3
mixed+G5	0.427224	tRNA_Cys, tRNA_Glu, tRNA_Pro

## Sheet: Tab_S5
Table S5. Results of tests comparing various palaeognath tree topologies.
The topology t1 corresponds to the best tree found for the full alignment.
The topologies are shown in Fig. 5.
The table includes:
p-value from an approximately unbiased test (AU),
the bootstrap probability calculated from the multiscale bootstrap (NP),
the bootstrap probability calculated in the usual manner (BP),
Bayesian posterior probability calculated by the BIC approximation (PP),
p-value of the Shimodaira-Hasegawa (SH) and the weighted Shimodaira-Hasegawa tests (WSH),
Bayes factor (BF) expressed in natural logarithm units as differences between marginal likelihoods of the given and the topology (t1).
Topology	DlogL	AU	NP	BP	PP	SH	WSH	Marginal logL	BF
t1	-6.9	0.827	0.573	0.572	0.998	0.987	0.97	-124397	0
t2	6.9	0.276	0.064	0.063	0.001	0.588	0.504	-124411	-14.15
t3	7.8	0.37	0.127	0.127	0.0004	0.557	0.573	-124409	-11.97
t4	8.6	0.102	0.041	0.041	0.0002	0.453	0.19	-124406	-9.15
t5	13.2	0.284	0.198	0.197	2e-06	0.335	0.371	-124414	-17.6

## Sheet: Tab_S6
Table S6. Number of known mitogenomic sequences and species in terms of duplication for individual avian orders: with a duplicated fragment (D), with a single fragment (S) and undetermined (U).
Order	Sequences				Species
	All	D	S	U	All	D	S	U	D & S	D & U	S & U	D & S & U
Accipitriformes	52	48	1	3	38	34	0	0	1	3	0	0
Aepyornithiformes	3	0	1	2	3	0	1	2	0	0	0	0
Anseriformes	90	0	86	4	41	0	37	4	0	0	0	0
Apterygiformes	8	0	5	3	5	0	2	1	0	0	2	0
Bucerotiformes	19	2	9	8	14	2	5	4	0	0	3	0
Caprimulgiformes	43	5	24	14	34	1	19	9	1	2	1	1
Cariamiformes	2	1	0	1	1	0	0	0	0	1	0	0
Casuariiformes	7	0	5	2	4	0	2	1	0	0	1	0
Cathartiformes	2	1	1	0	1	0	0	0	1	0	0	0
Charadriiformes	141	11	106	24	72	4	42	14	3	1	7	1
Ciconiiformes	9	2	6	1	4	0	2	0	1	1	0	0
Coliiformes	2	2	0	0	2	2	0	0	0	0	0	0
Columbiformes	132	0	120	12	35	0	23	7	0	0	5	0
Coraciiformes	27	2	13	12	24	1	11	9	0	1	2	0
Cuculiformes	15	13	0	2	11	9	0	0	0	2	0	0
Dinornithiformes	5	3	1	1	3	1	0	0	1	1	0	0
Eurypygiformes	4	1	2	1	3	1	1	1	0	0	0	0
Falconiformes	17	16	0	1	14	13	0	0	0	1	0	0
Galbuliformes	6	0	1	5	6	0	1	5	0	0	0	0
Galliformes	315	1	302	12	88	0	77	8	1	0	2	0
Gaviiformes	6	2	3	1	3	0	1	0	1	0	0	1
Gruiformes	75	17	50	8	44	0	24	4	13	0	3	0
Leptosomiformes	1	1	0	0	1	1	0	0	0	0	0	0
Mesitornithiformes	1	0	0	1	1	0	0	1	0	0	0	0
Musophagiformes	3	1	1	1	3	1	1	1	0	0	0	0
Opisthocomiformes	3	0	0	3	1	0	0	1	0	0	0	0
Otidiformes	5	0	2	3	4	0	2	2	0	0	0	0
Passeriformes	1250	182	853	215	559	142	330	66	1	5	13	2
Pelecaniformes	88	26	57	5	33	15	7	3	7	1	0	0
Phaethontiformes	2	0	2	0	2	0	2	0	0	0	0	0
Phoenicopteriformes	3	2	0	1	2	1	0	0	0	1	0	0
Piciformes	30	24	0	6	25	19	0	6	0	0	0	0
Podicipediformes	7	2	2	3	5	1	2	1	0	1	0	0
Procellariiformes	29	17	8	4	19	8	6	4	1	0	0	0
Psittaciformes	107	29	65	13	72	17	40	5	4	5	0	1
Pterocliformes	4	3	0	1	3	2	0	1	0	0	0	0
Rheiformes	6	2	3	1	2	0	0	0	1	0	0	1
Sphenisciformes	63	1	19	43	20	0	6	9	1	0	4	0
Strigiformes	51	24	15	12	28	6	10	9	0	1	2	0
Struthioniformes	3	1	1	1	1	0	0	0	0	0	0	1
Suliformes	15	7	2	6	12	5	2	5	0	0	0	0
Tinamiformes	16	2	11	3	12	0	10	0	0	2	0	0
Trogoniformes	6	0	2	4	6	0	2	4	0	0	0	0

## Sheet: Tab_S7
Table S7. Avian species in which GO-FD gene order was identified in their mitogenomes. Previous annotations assuming single, i.e. without duplication, version were also included. Incomplete mitogenomes are marked with an asterisk.
Taxon			Duplicated versions					Single versions
Order	Family	Species	Sequence type	Length [bp]	Accession number	Gene Order	Reference	Sequence type	Length [bp]	Accession number	Gene Order	Reference
Bucerotiformes	Bucerotidae	Rhabdotorrhinus waldeni	mitogenome	21657	HQ834450.1	GO-FD	Sammler et al., 2011	-	-	-	-	-
Bucerotiformes	Bucerotidae	Penelopides panini	mitogenome	22737	HQ834451.1	GO-FD	Sammler et al., 2011	-	-	-	-	-
Caprimulgiformes	Apodidae	Apus apus	CR1/CR2	2003	MW151827	GO-FD	This study (Figure S8)	mitogenome	17037	NC_008540.1	GO-TA	Slack et al., 2007
Caprimulgiformes	Apodidae	Calypte anna	mitogenome	18981	CM016612.1	GO-FD	This study (Figure S8)	-	-	-	-	-
Caprimulgiformes	Hemiprocnidae	Hemiprocne comata	mitogenome	?	-	GO-FD	Formenti et al., 2020	-	-	-	-	-
Cariamiformes	Cariamidae	Cariama cristata	mitogenome	21618	CM020379.1	GO-FD	Formenti et al., 2020; This study (Figure S8)	-	-	-	-	-
Cathartiformes	Cathartidae	Cathartes aura	ND5/12S	7969	MN629891	GO-FD	This study (Figure S8)	mitogenome	16779	AY463690.1	GO-TA	Slack et al., 2007
Charadriiformes	Alcidae	Alca torda	mitogenome	19110	CM018102.1	GO-FD	This study (Figure S8)	ND5/12S	4192	AJ242683.1	GO-TA	Moum et al., 2002
Charadriiformes	Alcidae	Uria aalge	CR1/CR2	2261	MK263188	GO-FD	This study (Figure S8)	ND5/12S	4314	AJ242686.1	GO-TA	Moum et al., 2002
Charadriiformes	Charadriidae	Pluvialis apricaria	mitogenome	?	-	GO-FD	Formenti et al., 2020	mitogenome	15723	MN122928.1*	?	unpublished
Charadriiformes	Laridae	Sterna hirundo	mitogenome	19053	CM020500.1	GO-FD	This study (Figure S8)	mitogenome	16707	MF582632.1	GO-TA	Yang et al., 2017
Ciconiiformes	Ciconiidae	Ciconia maguari	mitogenome	?	-	GO-FD	Formenti et al., 2020	-	-	-	-	-
Ciconiiformes	Ciconiidae	Ciconia nigra	CR1/CR2	3058	MH264509	GO-FD	This study (Figure S8)	mitogenome	17795	KF906246.1	GO-TA	Liu et al., 2016
Gaviiformes	Gaviidae	Gavia arctica	CYTB1/12S	6598	MK263210	GO-FD	This study (Figure S8)	mitogenome	17066	MH064399.1	GO-TA	Moon et al., 2018
Gaviiformes	Gaviidae	Gavia stellata	CYTB1/12S	7539	MK263209	GO-FD	This study (Figure S8)	mitogenome	17573	AY293618.1	GO-TA	Slack et al., 2006
Gruiformes	Gruidae	Anthropoides paradiseus	CYTB1/CR2	5293	LC114473.1	GO-FD	Akiyama et al., 2017	mitogenome	16696	FJ769844.1	GO-TA	Krajewski et al., 2010
Gruiformes	Gruidae	Anthropoides virgo	CYTB1/CR2	5136	LC114472.1	GO-FD	Akiyama et al., 2017	mitogenome	16541	FJ769845.1	GO-TA	Krajewski et al., 2010
Gruiformes	Gruidae	Antigone antigone	CYTB1/CR2	5135	LC114474.1	GO-FD	Akiyama et al., 2017	mitogenome	16549	FJ769854.1	GO-TA	Krajewski et al., 2010
Gruiformes	Gruidae	Antigone canadensis	CYTB1/CR2	5287	LC114475.1	GO-FD	Akiyama et al., 2017	mitogenome	16697	FJ769855.1	GO-TA	Krajewski et al., 2010
Gruiformes	Gruidae	Balearica pavonina	CYTB1/CR2	5250	LC114470.1	GO-FD	Akiyama et al., 2017	mitogenome	16786	FJ769842.1	GO-TA	Krajewski et al., 2010
Gruiformes	Gruidae	Balearica regulorum	CYTB1/CR2	5463	LC114471.1	GO-FD	Akiyama et al., 2017	mitogenome	16802	FJ769841.1	GO-TA	Krajewski et al., 2010
Gruiformes	Gruidae	Bugeranus carunculatus	CYTB1/CR2	5267	LC114476.1	GO-FD	Akiyama et al., 2017	mitogenome	16677	FJ769843.1	GO-TA	Krajewski et al., 2010
Gruiformes	Gruidae	Grus grus	CYTB1/CR2	5242	LC114477.1	GO-FD	Akiyama et al., 2017	mitogenome	16649	FJ769849.1	GO-TA	Krajewski et al., 2010
Gruiformes	Gruidae	Grus japonensis	CYTB1/CR2	5313	LC114482.1	GO-FD	Akiyama et al., 2017	mitogenome	16715	FJ769847.1	GO-TA	Krajewski et al., 2010
Gruiformes	Gruidae	Grus monacha	CYTB1/CR2	5240	LC114479.1	GO-FD	Akiyama et al., 2017	mitogenome	16650	FJ769850.1	GO-TA	Krajewski et al., 2010
Gruiformes	Gruidae	Grus nigricollis	CYTB1/CR2	5240	LC114480.1	GO-FD	Akiyama et al., 2017	mitogenome	16646	FJ769851.1	GO-TA	Krajewski et al., 2010
Gruiformes	Gruidae	Grus vipio	CYTB1/CR2	5262	LC114481.1	GO-FD	Akiyama et al., 2017	mitogenome	16678	FJ769852.1	GO-TA	Krajewski et al., 2010
Gruiformes	Gruidae	Leucogeranus leucogeranus	CYTB1/CR2	5271	LC114478.1	GO-FD	Akiyama et al., 2017	mitogenome	16688	FJ769846.1	GO-TA	Krajewski et al., 2010
Musophagiformes	Musophagidae	Corythaixoides personatus	CR1/CR2	2002	MW082596	GO-FD	This study (Figure S8)	-	-	-	-	-
Passeriformes	Acanthisittidae	Acanthisitta chloris	mitogenome	?	-	GO-FD	Formenti et al., 2020	mitogenome	16069	AY325307.1*	GO-TA	Harrison et al., 2004
Pelecaniformes	Ardeidae	Ardeola bacchus	mitogenome	19341	KJ190952.1	GO-FD	Zhou et al., 2014	-	-	-	-	-
Pelecaniformes	Ardeidae	Botaurus stellaris	mitogenome	20350	KJ190955.1	GO-FD	Zhou et al., 2014	-	-	-	-	-
Pelecaniformes	Ardeidae	Butorides striata	mitogenome	19087	KJ190953.1	GO-FD	Zhou et al., 2014	-	-	-	-	-
Pelecaniformes	Ardeidae	Egretta eulophotes	mitogenome	20058	KJ190949.1	GO-FD	Zhou et al., 2014	mitogenome	17579	EU072995.1	GO-TA	Zhou et al., 2008
Pelecaniformes	Ardeidae	Egretta garzetta	mitogenome	19822	KJ190950.1	GO-FD	Zhou et al., 2014	mitogenome	17361	KJ192197.1	GO-TA	Zhou et al., 2016
Pelecaniformes	Ardeidae	Egretta sacra	mitogenome	19565	KJ190951.1	GO-FD	Zhou et al., 2014	-	-	-	-	-
Pelecaniformes	Ardeidae	Gorsachius magnificus	mitogenome	19212	KT364529.1	GO-FD	Zhou et al., 2016	-	-	-	-	-
Pelecaniformes	Ardeidae	Ixobrychus eurhythmus	mitogenome	19509	KJ190956.1	GO-FD	Zhou et al., 2014	-	-	-	-	-
Pelecaniformes	Ardeidae	Ixobrychus flavicollis	mitogenome	19340	KJ190957.1	GO-FD	Zhou et al., 2014	mitogenome	17016	KJ643141.1	GO-TA	Wang et al., 2016
Pelecaniformes	Ardeidae	Ixobrychus sinensis	mitogenome	19493	KJ190958.1	GO-FD	Zhou et al., 2014	-	-	-	-	-
Pelecaniformes	Ardeidae	Nycticorax nycticorax	mitogenome	19853	KJ190954.1	GO-FD	Zhou et al., 2014	mitogenome	17829	JN018412.1	GO-TA	unbpublished
Pelecaniformes	Pelecanidae	Pelecanus conspicillatus	mitogenome	16846	DQ780883.1*	GO-FD?	Gibb et al., 2007	-	-	-	-	-
Pelecaniformes	Threskiornithidae	Platalea minor	cytb/CR2	4386	AB519130.1	GO-FD	Cho et al., 2009	mitogenome	16918	EF455490.1	GO-TA	unbpublished
Podicipediformes	Podicipedidae	Podiceps cristatus	CYTB1/CR2	5171	MN629890	GO-FD	This study (Figure S8)	mitogenome	16164	AP009194.1*	GO-TA	Watanabe et al., 2006
Podicipediformes	Podicipedidae	Podiceps grisegena	ND6-1/CR2	4061	MK263194	GO-FD	This study (Figure S8)	-	-	-	-	-
Procellariiformes	Diomedeidae	Phoebastria albatrus	mitogenome	19097	KJ735514.1	GO-FD	Lounsberry et al., 2015	-	-	-	-	-
Procellariiformes	Diomedeidae	Phoebastria immutabilis	mitogenome	19088	KJ735513.1	GO-FD	Lounsberry et al., 2015	-	-	-	-	-
Procellariiformes	Diomedeidae	Phoebastria nigripes	mitogenome	19072	KJ735512.1	GO-FD	Lounsberry et al., 2015	-	-	-	-	-
Procellariiformes	Diomedeidae	Thalassarche cauta	CYTB1/12S	?	-	GO-FD	Abbott et al., 2005	-	-	-	-	-
Procellariiformes	Diomedeidae	Thalassarche chlororhynchos	mitogenome	18907	MN356342.1	GO-FD	This study (Figure S8)	-	-	-	-	-
Procellariiformes	Diomedeidae	Thalassarche melanophris	mitogenome	18967	AY158677.2	GO-FD	Gibb et al., 2007	-	-	-	-	-
Procellariiformes	Oceanitidae	Fregetta grallaria	mitogenome	20251	MN356296.1	GO-FD	This study (Figure S8)	-	-	-	-	-
Procellariiformes	Procellariidae	Puffinus lherminieri	mitogenome	21144	MH206162.1	GO-FD	Torres et al., 2018; This study (Figure S8)	mitogenome	19085	MH206163.1	GO-TA	Torres et al., 2018
Psittaciformes	Nestoridae	Nestor notabilis	mitogenome	18808	MH133967.1	GO-FD	Urantowka et al., 2018	mitogenome	16818	KM611472.1	GO-TA	Eberhard and Wright, 2016
Psittaciformes	Cacatuidae	Cacatua pastinator	mitogenome	19041	MH133973	GO-FD	Urantowka et al., 2018	mitogenome	16717	JF414240.1	GO-TA	White et al., 2011
Psittaciformes	Cacatuidae	Calyptorhynchus baudinii	mitogenome	18826	MH133969	GO-FD	Urantowka et al., 2018	mitogenome	16841	JF414242.1	GO-TA	White et al., 2011
Psittaciformes	Cacatuidae	Nymphicus hollandicus	mitogenome	19132	MH133968	GO-FD	Urantowka et al., 2018	mitogenome	16781	HM640215.1	GO-TA	Pacheco et al., 2011
Suliformes	Anhingidae	Anhinga rufa	mitogenome	19385	GU071055.1	GO-FD	Gibb et al., 2013	-	-	-	-	-
Suliformes	Phalacrocoracidae	Phalacrocorax brasilianus	mitogenome	19043	KT626611.1	GO-FD	Rodrigues et al., 2015	-	-	-	-	-
Suliformes	Phalacrocoracidae	Phalacrocorax carbo	mitogenome	18995	KR215630.1	GO-FD	Zhang et al., 2017	-	-	-	-	-
Suliformes	Phalacrocoracidae	Phalacrocorax chalconotus	mitogenome	19073	GU071054.1	GO-FD	Gibb et al., 2013	-	-	-	-	-
Suliformes	Sulidae	Morus serrator	mitogenome	19285	GU071056.1	GO-FD	Gibb et al., 2013; This study (Figure S8)	-	-	-	-	-
Suliformes	Sulidae	Sula leucogaster	CYTB1/12S	?	-	GO-FD	Morris-Pocock et al., 2010	-	-	-	-	-
Suliformes	Sulidae	Sula nebouxii	CYTB1/12S	?	-	GO-FD	Morris-Pocock et al., 2010	-	-	-	-	-
Suliformes	Sulidae	Sula sula	CYTB1/12S	?	-	GO-FD	Morris-Pocock et al., 2010	-	-	-	-	-
Sphenisciformes	Spheniscidae	Spheniscus demersus	CR1/CR2	3032	MH264510	GO-FD	This study (Figure S8)	mitogenome	17346	KC914350.1	GO-TA	Labuschagne et al., 2014
Strigiformes	Strigidae	Ketupa blackistoni	mitogenome	19484	LC099104	GO-FD*	This study (Figure S8)	-	-	-	-	-
Strigiformes	Strigidae	Ketupa flavipes	mitogenome	19447	LC099100.1	GO-FD	This study (Figure S8)	-	-	-	-	-
References
Abbott CL, Double MC, Trueman JW, Robinson A, Cockburn A: An unusual source of apparent mitochondrial heteroplasmy: duplicate mitochondrial control regions in Thalassarche albatrosses. Mol Ecol 2005, 14(11):3605-3613.
Akiyama T, Nishida C, Momose K, Onuma M, Takami K, Masuda R: Gene duplication and concerted evolution of mitochondrial DNA in crane species. Mol Phylogenet Evol 2017, 106:158-163.
Cho HJ, Eda M, Nishida S, Yasukochi Y, Chong JR, Koike H: Tandem duplication of mitochondrial DNA in the black-faced spoonbill, Platalea minor. Genes Genet Syst 2009, 84(4):297-305.
Eberhard JR, Wright TF: Rearrangement and evolution of mitochondrial genomes in parrots. Mol Phylogenet Evol 2016, 94(Pt A):34-46.
Formenti G, Rhie A, Balacco J, Haase B, Mountcastle J, Fedrigo O, Brown S, Capodiferro M, Al-Ajli FO, Ambrosini R et al: Complete vertebrate mitogenomes reveal widespread gene duplications and repeats. https://www.biorxiv.org/content/10.1101/2020.06.30.177956v2, 2020.
Gibb GC, Kardailsky O, Kimball RT, Braun EL, Penny D: Mitochondrial genomes and avian phylogeny: Complex characters and resolvability without explosive radiations. Mol Biol Evol 2007, 24(1):269-280.
Gibb GC, Kennedy M, Penny D: Beyond phylogeny: pelecaniform and ciconiiform birds, and long-term niche stability. Mol Phylogenet Evol 2013, 68(2):229-238.
Harrison GL, McLenachan PA, Phillips MJ, Slack KE, Cooper A, Penny D: Four new avian mitochondrial genomes help get to basic evolutionary questions in the late Cretaceous. Mol Biol Evol 2004, 21(6):974-983.
Krajewski C, Sipiorski JT, Anderson FE: Complete Mitochondrial Genome Sequences and the Phylogeny of Cranes (Gruiformes: Gruidae). Auk 2010, 127(2):440-452.
Labuschagne C, Kotze A, Grobler JP, Dalton DL: The complete sequence of the mitochondrial genome of the African Penguin (Spheniscus demersus). Gene 2014, 534(1):113-118.
Liu MY, Kang CL, Yan CC, Huang T, Song XH, Zhang XY, Yue BS, Zeng T: Phylogenetic analysis of the Black Stork Ciconia nigra (Ciconiiformes: Ciconiidae) based on complete mitochondrial genome. Mitochondrial DNA A 2016, 27(1):261-262.
Lounsberry ZT, Brown SK, Collins PW, Henry RW, Newsome SD, Sacks BN: Next-generation sequencing workflow for assembly of nonmodel mitogenomes exemplified with North Pacific albatrosses (Phoebastria spp.). Mol Ecol Resour 2015, 15(4):893-902.
Moon JI, Park JG, Hur S, Kim YK, Nam DH, Lee DH: Mitochondrial genome of the black-throated loon, Gavia arctica (Gaviiformes: Gaviidae): phylogeny and evolutionary history. Mitochondrial DNA B 2018, 3(2):586-587.
Morris-Pocock JA, Steeves TE, Estela FA, Anderson DJ, Friesen VL: Comparative phylogeography of brown (Sula leucogaster) and red-footed boobies (S. sula): The influence of physical barriers and habitat preference on gene flow in pelagic seabirds. Mol Phylogenet Evol 2010, 54(3):883-896.
Moum T, Arnason U, Arnason E: Mitochondrial DNA sequence evolution and phylogeny of the Atlantic Alcidae, including the extinct great auk (Pinguinus impennis). Mol Biol Evol 2002, 19(9):1434-1439.
Pacheco MA, Battistuzzi FU, Lentino M, Aguilar RF, Kumar S, Escalante AA: Evolution of Modern Birds Revealed by Mitogenomics: Timing the Radiation and Origin of Major Orders. Mol Biol Evol 2011, 28(6):1927-1942.
Rodrigues P, A'lvarez P, Verdugo C: Complete mitochondrial genome of the Neotropic cormorant (Phalacrocorax brasilianus). Mitochondrial DNA A 2017, 28(3):401-402.
Sammler S, Bleidorn C, Tiedemann R: Full mitochondrial genome sequences of two endemic Philippine hornbill species (Aves: Bucerotidae) provide evidence for pervasive mitochondrial DNA recombination. BMC Genomics 2011, 12:35.
Slack KE, Delsuc F, McLenachan PA, Arnason U, Penny D: Resolving the root of the avian mitogenomic tree by breaking up long branches. Mol Phylogenet Evol 2007, 42(1):1-13.
Slack KE, Jones CM, Ando T, Harrison GL, Fordyce RE, Arnason U, Penny D: Early penguin fossils, plus mitochondrial genomes, calibrate avian evolution. Mol Biol Evol 2006, 23(6):1144-1155.
Torres L, Welch AJ, Zanchetta C, Chesser RT, Manno M, Donnadieu C, Bretagnolle V, Pante E: Evidence for a duplicated mitochondrial region in Audubon's shearwater based on MinION sequencing. Mitochondrial DNA A 2019, 30(2):256-263.
Urantowka AD, Kroczak A, Silva T, Padron RZ, Gallardo NF, Blanch J, Blanch B, Mackiewicz P: New insight into parrots' mitogenomes indicates that their ancestor contained a duplicated region. Mol Biol Evol 2018, 35(12):2989-3009.
Wang YP, Zhou SB, Qian LF, Pan T, Zhang BW: The mitochondrial genome of Ixobrychus flavicollis (Ardeidae: Ixobrychus). Mitochondrial DNA A 2016, 27(2):921-922.
Watanabe M, Nikaido M, Tsuda TT, Kobayashi T, Mindell D, Cao Y, Okada N, Hasegawa M: New candidate species most closely related to penguins. Gene 2006, 378:65-73.
White NE, Phillips MJ, Gilbert MT, Alfaro-Nunez A, Willerslev E, Mawson PR, Spencer PB, Bunce M: The evolutionary history of cockatoos (Aves: Psittaciformes: Cacatuidae). Mol Phylogenet Evol 2011, 59(3):615-622.
Yang C, Wang QX, Li XJ, Yuan H, Xiao H, Huang Y: The mitogenomes of Gelochelidon nilotica and Sterna hirundo (Charadriiformes, Sternidae) and their phylogenetic implications. Mitochondrial DNA B 2017, 2(2):601-603.
Zhang LT, Zhang M, He SY: The complete mitochondrial genome of great cormorant, Phalacrocorax carbo (Phalacrocorax, Phalacrocoracidae). Mitochondrial DNA A 2017, 28(1-2):1-2.
Zhou X, Lin Q, Fang W, Chen X: The complete mitochondrial genomes of sixteen ardeid birds revealing the evolutionary process of the gene rearrangements. BMC Genomics 2014, 15:573.
Zhou XP, Wang YQ, Chen XL, Lin QX, Fang WZ, Wei D: A set of primer pairs for amplifying the complete mitochondrial DNA of endangered Chinese egret (Aves, Ardeidae, Egretta eulophotes). Mol Ecol Resour 2008, 8(2):412-414.
Zhou XP, Yao CT, Lin QX, Fang WZ, Chen XL: Complete mitochondrial genomes render the Night Heron genus Gorsachius non-monophyletic. J Ornithol 2016, 157(2):505-513.

## Sheet: Tab_S8
Table S8. Substitution models and partitions used in IQ-TREE analysis.
Model	Partition
GTR+F+I+G4	ATP6.1, ATP8.1, ND2.1, ND3.1, ND4.1, ND5.1
TVM+F+I+G4	ATP6.2, COX3.2, CYTB.2, ND1.2, ND2.2, ND3.2, ND4.2, ND4L.2, ND5.2
TIM3+F+R3	ATP6.3, ATP8.3, COX3.3, CYTB.3, ND2.3, ND3.3, ND4.3, ND4L.3, ND5.3
SYM+I+G4	ATP8.2, COX2.1, COX3.1, CYTB.1, ND1.1, tRNA, Asp, tRNA, His, tRNA, Leu1, tRNA, Ser1
TIM2e+R3	COX1.1, tRNA, Ile, tRNA, Leu2
F81+F+I	COX1.2, COX2.2
TIM3+F+R3	COX1.3, COX2.3, ND1.3
TIM3e+G4	ND4L.1, tRNA, Asn, tRNA, Cys, tRNA, Glu, tRNA, Pro, tRNA, Tyr
K3Pu+F+G4	ND6.1, ND6.2
TPM2u+F+G4	ND6.3
GTR+F+I+G4	rRNA, 12s, rRNA, 16s, tRNA, Arg, tRNA, Gly, tRNA, Lys, tRNA, Phe, tRNA, Thr, tRNA, Trp, tRNA, Val
K2P+G4	tRNA, Ala, tRNA, Gln, tRNA, Met, tRNA, Ser2

## Sheet: Tab_S9
Table S9. Characteristics of primers and PCR reactions for amplification of mitochondrial fragments from Neoaves and Galloanserae representatives. Sequences of primers, their internal laboratory numbering and naming as well as positions according to reference mitogenomes are included. Reactions that failed are marked with an asterisk. Reactions whose products were finally sequenced are marked in …
Species	Fragment	Reaction	Figure	Primer D-F					Primer D-R
				No.	Name	Sequence (5' - 3')	Position	Reference	No.	Name	Sequence (5' - 3')	Position	Reference
Alca torda	CR1/CR2	1	-	697	AlcUrCR-F1	TAACTTGGTTAGTCCTCTCAACTTG	2506	AJ242683.1	699	AlcUrCr-R1	GTCCTGAAGCTGGTAGCGTAGGATC	2438	AJ242683.1
Alca torda	CR1/CR2	2	-	697	AlcUrCR-F1	TAACTTGGTTAGTCCTCTCAACTTG	2506	AJ242683.1	700	AlcUrCr-R2	GTTGCTGATTTCACGTGAGGAGCTC	2400	AJ242683.1
Alca torda	CR1/CR2	3	-	698	AlcUrCR-F2	GTTCCTATGTCAGGGCCATAACTTG	2488	AJ242683.1	699	AlcUrCr-R1	GTCCTGAAGCTGGTAGCGTAGGATC	2438	AJ242683.1
Alca torda	CR1/CR2	4	-	698	AlcUrCR-F2	GTTCCTATGTCAGGGCCATAACTTG	2488	AJ242683.1	700	AlcUrCr-R2	GTTGCTGATTTCACGTGAGGAGCTC	2400	AJ242683.1
Apus apus	CR1/CR2	1	-	1254	ApusF1	CATGAACATCTTATGACATGCGTC	16303	NC_008540.1	1257	ApusR1	AGCAATACAGATGCCGCGATTACG	16225	NC_008540.1
Apus apus	CR1/CR2	2	-	1254	ApusF1	CATGAACATCTTATGACATGCGTC	16303	NC_008540.1	1258	ApusR2	AGGAGCCATACTATGCTCATGAAG	16146	NC_008540.1
Apus apus	CR1/CR2	3	-	1254	ApusF1	CATGAACATCTTATGACATGCGTC	16303	NC_008540.1	1259	ApusR3	AGAGCAAGGCTCACCGGTGTGTAT	16103	NC_008540.1
Apus apus	CR1/CR2	4	-	1255	ApusF2	CTTCAGGAGTAGCTGAATGAGACG	16339	NC_008540.1	1257	ApusR1	AGCAATACAGATGCCGCGATTACG	16225	NC_008540.1
Apus apus	CR1/CR2	5	-	1255	ApusF2	CTTCAGGAGTAGCTGAATGAGACG	16339	NC_008540.1	1258	ApusR2	AGGAGCCATACTATGCTCATGAAG	16146	NC_008540.1
Apus apus	CR1/CR2	6	-	1255	ApusF2	CTTCAGGAGTAGCTGAATGAGACG	16339	NC_008540.1	1259	ApusR3	AGAGCAAGGCTCACCGGTGTGTAT	16103	NC_008540.1
Apus apus	CR1/CR2	7	-	1256	ApusF3	TTGACACTGATGCACTTGCTACCG	16386	NC_008540.1	1257	ApusR1	AGCAATACAGATGCCGCGATTACG	16225	NC_008540.1
Apus apus	CR1/CR2	8	-	1256	ApusF3	TTGACACTGATGCACTTGCTACCG	16386	NC_008540.1	1258	ApusR2	AGGAGCCATACTATGCTCATGAAG	16146	NC_008540.1
Apus apus	CR1/CR2	9	-	1256	ApusF3	TTGACACTGATGCACTTGCTACCG	16386	NC_008540.1	1259	ApusR3	AGAGCAAGGCTCACCGGTGTGTAT	16103	NC_008540.1
Cathartes aura	Cytb/CR1	1	-	1080	VultCYT-F1	ACATCTCyGCCTGATGAAACTTCG	13 760	AY463690.1	1087	CatACR1-R1	GATATGAAAGATGGCAAAGGTTAGC	4236	MN629891
Cathartes aura	Cytb/CR1	2	-	1080	VultCYT-F1	ACATCTCyGCCTGATGAAACTTCG	13 760	AY463690.1	1088	CatACR1-R2	CGAGTTTGTGTAGGAGAATTTAGT	4298	MN629891
Cathartes aura	Cytb/CR1	3	-	1080	VultCYT-F1	ACATCTCyGCCTGATGAAACTTCG	13 760	AY463690.1	1089	CatACR1-R3	AGCGGAAGGTTTTGTGATGTTAAGA	4265	MN629891
Cathartes aura	Cytb/CR1	4	-	1081	VultCYT-F2	CTGACTmATCCGCAACCTACATGCA	13 911	AY463690.1	1087	CatACR1-R1	GATATGAAAGATGGCAAAGGTTAGC	4236	MN629891
Cathartes aura	Cytb/CR1	5	-	1081	VultCYT-F2	CTGACTmATCCGCAACCTACATGCA	13 911	AY463690.1	1088	CatACR1-R2	CGAGTTTGTGTAGGAGAATTTAGT	4298	MN629891
Cathartes aura	Cytb/CR1	6	-	1081	VultCYT-F2	CTGACTmATCCGCAACCTACATGCA	13 911	AY463690.1	1089	CatACR1-R3	AGCGGAAGGTTTTGTGATGTTAAGA	4265	MN629891
Cathartes aura	Cytb/CR1	7	-	1082	VultCYT-F3	GGCTACGTCCTrCCATGAGGACAA	14 071	AY463690.1	1087	CatACR1-R1	GATATGAAAGATGGCAAAGGTTAGC	4236	MN629891
Cathartes aura	Cytb/CR1	8	-	1082	VultCYT-F3	GGCTACGTCCTrCCATGAGGACAA	14 071	AY463690.1	1088	CatACR1-R2	CGAGTTTGTGTAGGAGAATTTAGT	4298	MN629891
Cathartes aura	Cytb/CR1	9	-	1082	VultCYT-F3	GGCTACGTCCTrCCATGAGGACAA	14 071	AY463690.1	1089	CatACR1-R3	AGCGGAAGGTTTTGTGATGTTAAGA	4265	MN629891
Cathartes aura	ND5/CR1	1	-	1083	VultND5-F1	TCCTyCAATTCGCAACATGATACAT	12 160	AY463690.1	1087	CatACR1-R1	GATATGAAAGATGGCAAAGGTTAGC	4236	MN629891
Cathartes aura	ND5/CR1	2	-	1083	VultND5-F1	TCCTyCAATTCGCAACATGATACAT	12 160	AY463690.1	1088	CatACR1-R2	CGAGTTTGTGTAGGAGAATTTAGT	4298	MN629891
Cathartes aura	ND5/CR1	3	-	1083	VultND5-F1	TCCTyCAATTCGCAACATGATACAT	12 160	AY463690.1	1089	CatACR1-R3	AGCGGAAGGTTTTGTGATGTTAAGA	4265	MN629891
Cathartes aura	ND5/CR1	4*	-	1084	VultND5-F2	CAGAAGCCAACACAGCwGCACTCCA	12 346	AY463690.1	1087	CatACR1-R1	GATATGAAAGATGGCAAAGGTTAGC	4236	MN629891
Cathartes aura	ND5/CR1	5*	-	1084	VultND5-F2	CAGAAGCCAACACAGCwGCACTCCA	13 346	AY463690.1	1088	CatACR1-R2	CGAGTTTGTGTAGGAGAATTTAGT	4298	MN629891
Cathartes aura	ND5/CR1	6*	-	1084	VultND5-F2	CAGAAGCCAACACAGCwGCACTCCA	14 346	AY463690.1	1089	CatACR1-R3	AGCGGAAGGTTTTGTGATGTTAAGA	4265	MN629891
Cathartes aura	ND5/CR1	7	-	1085	VultND5-F3	CGAATCGGrGACATTGGCCTCATC	12 387	AY463690.1	1087	CatACR1-R1	GATATGAAAGATGGCAAAGGTTAGC	4236	MN629891
Cathartes aura	ND5/CR1	8	-	1085	VultND5-F3	CGAATCGGrGACATTGGCCTCATC	12 387	AY463690.1	1088	CatACR1-R2	CGAGTTTGTGTAGGAGAATTTAGT	4298	MN629891
Cathartes aura	ND5/CR1	9	-	1085	VultND5-F3	CGAATCGGrGACATTGGCCTCATC	12 387	AY463690.1	1089	CatACR1-R3	AGCGGAAGGTTTTGTGATGTTAAGA	4265	MN629891
Cathartes aura	ND5/CR1	10	-	1086	VultND5-F4	CTCwTCCACATTAGGwTACTTCAAC	13 424	AY463690.1	1087	CatACR1-R1	GATATGAAAGATGGCAAAGGTTAGC	4236	MN629891
Cathartes aura	ND5/CR1	11	-	1086	VultND5-F4	CTCwTCCACATTAGGwTACTTCAAC	13 424	AY463690.1	1088	CatACR1-R2	CGAGTTTGTGTAGGAGAATTTAGT	4298	MN629891
Cathartes aura	ND5/CR1	12	-	1086	VultND5-F4	CTCwTCCACATTAGGwTACTTCAAC	13 424	AY463690.1	1089	CatACR1-R3	AGCGGAAGGTTTTGTGATGTTAAGA	4265	MN629891
Cathartes aura	CR1/CR2	1	-	1067	CathaF1	TCGCGGCATCTGGATAGCCTTAGC	16 190	AY463690.1	1070	CathaR1	TGCTAATATATAGCCTACCAGATG	16177	AY463690.1
Cathartes aura	CR1/CR2	2	-	1067	CathaF1	TCGCGGCATCTGGATAGCCTTAGC	16 190	AY463690.1	1071	CathaR2	CTACCAGATGTTTCTGTGAAGAGC	16163	AY463690.1
Cathartes aura	CR1/CR2	3	-	1067	CathaF1	TCGCGGCATCTGGATAGCCTTAGC	16 190	AY463690.1	1072	CathaR3	AGAGCAAGTTGAGAGGATGAATC	16144	AY463690.1
Cathartes aura	CR1/CR2	4	-	1068	CathaF2	CTTCACAGGTCACCCTTCCAGTGC	16 266	AY463690.1	1070	CathaR1	TGCTAATATATAGCCTACCAGATG	16177	AY463690.1
Cathartes aura	CR1/CR2	5	-	1068	CathaF2	CTTCACAGGTCACCCTTCCAGTGC	16 266	AY463690.1	1071	CathaR2	CTACCAGATGTTTCTGTGAAGAGC	16163	AY463690.1
Cathartes aura	CR1/CR2	6	-	1068	CathaF2	CTTCACAGGTCACCCTTCCAGTGC	16 266	AY463690.1	1072	CathaR3	AGAGCAAGTTGAGAGGATGAATC	16144	AY463690.1
Cathartes aura	CR1/CR2	7	-	1069	CathaF3	TCTAAGACCTGAGCATACACTGCG	16 282	AY463690.1	1070	CathaR1	TGCTAATATATAGCCTACCAGATG	16177	AY463690.1
Cathartes aura	CR1/CR2	8	-	1069	CathaF3	TCTAAGACCTGAGCATACACTGCG	16 282	AY463690.1	1071	CathaR2	CTACCAGATGTTTCTGTGAAGAGC	16163	AY463690.1
Cathartes aura	CR1/CR2	9	-	1069	CathaF3	TCTAAGACCTGAGCATACACTGCG	16 282	AY463690.1	1072	CathaR3	AGAGCAAGTTGAGAGGATGAATC	16144	AY463690.1
Cathartes aura	CR2/12S rRNA	1*	-	1090	CatACR2-F1	CATATACATTATATCCATGCTAGGA	5 711	MN629891	149	COC12SR	CCAAGTCCTTAGAGTTTTAAGC	615	AY463690.1
Cathartes aura	CR2/12S rRNA	2*	-	1090	CatACR2-F1	CATATACATTATATCCATGCTAGGA	5 711	MN629891	226	cor12S-R1	CTTCCGGTACACTTACCTTGTTACGAC	1028	AY463690.1
Cathartes aura	CR2/12S rRNA	3*	-	1090	CatACR2-F1	CATATACATTATATCCATGCTAGGA	5 711	MN629891	362	A12SR1	CTAAGTrCACCTTCCGGTACACTTAC	1038	AY463690.1
Cathartes aura	CR2/12S rRNA	4	-	1091	CatACR2-F2	TTAATCCATGTACTATACACATAAC	5 744	MN629891	149	COC12SR	CCAAGTCCTTAGAGTTTTAAGC	615	AY463690.1
Cathartes aura	CR2/12S rRNA	5	-	1091	CatACR2-F2	TTAATCCATGTACTATACACATAAC	5 744	MN629891	226	cor12S-R1	CTTCCGGTACACTTACCTTGTTACGAC	1028	AY463690.1
Cathartes aura	CR2/12S rRNA	6*	-	1091	CatACR2-F2	TTAATCCATGTACTATACACATAAC	5 744	MN629891	362	A12SR1	CTAAGTrCACCTTCCGGTACACTTAC	1038	AY463690.1
Cathartes aura	CR2/12S rRNA	7*	-	1092	CatACR2-F3	CATAACAATGTATGTACTATAAGCA	5 763	MN629891	149	COC12SR	CCAAGTCCTTAGAGTTTTAAGC	615	AY463690.1
Cathartes aura	CR2/12S rRNA	8*	-	1092	CatACR2-F3	CATAACAATGTATGTACTATAAGCA	5 763	MN629891	226	cor12S-R1	CTTCCGGTACACTTACCTTGTTACGAC	1028	AY463690.1
Cathartes aura	CR2/12S rRNA	9*	-	1092	CatACR2-F3	CATAACAATGTATGTACTATAAGCA	5 763	MN629891	362	A12SR1	CTAAGTrCACCTTCCGGTACACTTAC	1038	AY463690.1
Chrysolophus pictus	CR1/CR2	1	-	425	GalCRF1	TGGTGCTATwTAGTGAATGCT	799	MN857545.1	430	GalCRR1	TGCCGCGATCACGGACTrAAGAG	563	MN857545.1
Chrysolophus pictus	CR1/CR2	2	-	425	GalCRF1	TGGTGCTATwTAGTGAATGCT	799	MN857545.1	431	GalCRR2	ACAGATGACTTCGTGAAAAGTG	527	MN857545.1
Chrysolophus pictus	CR1/CR2	3*	-	425	GalCRF1	TGGTGCTATwTAGTGAATGCT	799	MN857545.1	432	GalCRR3.1	ATGTTCCTGACCGAGGAACCAGA	481	MN857545.1
Chrysolophus pictus	CR1/CR2	4*	-	425	GalCRF1	TGGTGCTATwTAGTGAATGCT	799	MN857545.1	433	GalCRR3.2	ATGGCCCTGACCGAGGAACCAGA	481	MN857545.1
Chrysolophus pictus	CR1/CR2	5	-	425	GalCRF1	TGGTGCTATwTAGTGAATGCT	799	MN857545.1	434	GalCRR3.3	ATGTGCCTGACCGAGGAACCAGAG	481	MN857545.1
Chrysolophus pictus	CR1/CR2	6*	-	425	GalCRF1	TGGTGCTATwTAGTGAATGCT	799	MN857545.1	435	GalCRR4	ATGkyCCTGACCGAGGAACCAGA	481	MN857545.1
Chrysolophus pictus	CR1/CR2	7	-	425	GalCRF1	TGGTGCTATwTAGTGAATGCT	799	MN857545.1	436	GalCRR5	GTTGsTGATCTCTCGTGAGGTG	376	MN857545.1
Chrysolophus pictus	CR1/CR2	8	-	426	GalCRF2	CTATwTAGTGAATGCTTGyCGGAC	804	MN857545.1	430	GalCRR1	TGCCGCGATCACGGACTrAAGAG	563	MN857545.1
Chrysolophus pictus	CR1/CR2	9	-	426	GalCRF2	CTATwTAGTGAATGCTTGyCGGAC	804	MN857545.1	431	GalCRR2	ACAGATGACTTCGTGAAAAGTG	527	MN857545.1
Chrysolophus pictus	CR1/CR2	10	-	426	GalCRF2	CTATwTAGTGAATGCTTGyCGGAC	804	MN857545.1	432	GalCRR3.1	ATGTTCCTGACCGAGGAACCAGA	481	MN857545.1
Chrysolophus pictus	CR1/CR2	11	-	426	GalCRF2	CTATwTAGTGAATGCTTGyCGGAC	804	MN857545.1	433	GalCRR3.2	ATGGCCCTGACCGAGGAACCAGA	481	MN857545.1
Chrysolophus pictus	CR1/CR2	12	-	426	GalCRF2	CTATwTAGTGAATGCTTGyCGGAC	804	MN857545.1	434	GalCRR3.3	ATGTGCCTGACCGAGGAACCAGAG	481	MN857545.1
Chrysolophus pictus	CR1/CR2	13	-	426	GalCRF2	CTATwTAGTGAATGCTTGyCGGAC	804	MN857545.1	435	GalCRR4	ATGkyCCTGACCGAGGAACCAGA	481	MN857545.1
Chrysolophus pictus	CR1/CR2	14	-	426	GalCRF2	CTATwTAGTGAATGCTTGyCGGAC	804	MN857545.1	436	GalCRR5	GTTGsTGATCTCTCGTGAGGTG	376	MN857545.1
Chrysolophus pictus	CR1/CR2	15	-	427	GalCRF3	TGACACTGATGCACTTTGGATC	741	MN857545.1	430	GalCRR1	TGCCGCGATCACGGACTrAAGAG	563	MN857545.1
Chrysolophus pictus	CR1/CR2	16	-	427	GalCRF3	TGACACTGATGCACTTTGGATC	741	MN857545.1	431	GalCRR2	ACAGATGACTTCGTGAAAAGTG	527	MN857545.1
Chrysolophus pictus	CR1/CR2	17	-	427	GalCRF3	TGACACTGATGCACTTTGGATC	741	MN857545.1	432	GalCRR3.1	ATGTTCCTGACCGAGGAACCAGA	481	MN857545.1
Chrysolophus pictus	CR1/CR2	18	-	427	GalCRF3	TGACACTGATGCACTTTGGATC	741	MN857545.1	433	GalCRR3.2	ATGGCCCTGACCGAGGAACCAGA	481	MN857545.1
Chrysolophus pictus	CR1/CR2	19	-	427	GalCRF3	TGACACTGATGCACTTTGGATC	741	MN857545.1	434	GalCRR3.3	ATGTGCCTGACCGAGGAACCAGAG	481	MN857545.1
Chrysolophus pictus	CR1/CR2	20	-	427	GalCRF3	TGACACTGATGCACTTTGGATC	741	MN857545.1	435	GalCRR4	ATGkyCCTGACCGAGGAACCAGA	481	MN857545.1
Chrysolophus pictus	CR1/CR2	21	-	427	GalCRF3	TGACACTGATGCACTTTGGATC	741	MN857545.1	436	GalCRR5	GTTGsTGATCTCTCGTGAGGTG	376	MN857545.1
Chrysolophus pictus	CR1/CR2	22*	-	428	GalCRF4	GCATTTGGTTATGGyTCTTCCAC	763	MN857545.1	430	GalCRR1	TGCCGCGATCACGGACTrAAGAG	563	MN857545.1
Chrysolophus pictus	CR1/CR2	23*	-	428	GalCRF4	GCATTTGGTTATGGyTCTTCCAC	763	MN857545.1	431	GalCRR2	ACAGATGACTTCGTGAAAAGTG	527	MN857545.1
Chrysolophus pictus	CR1/CR2	24	-	428	GalCRF4	GCATTTGGTTATGGyTCTTCCAC	763	MN857545.1	432	GalCRR3.1	ATGTTCCTGACCGAGGAACCAGA	481	MN857545.1
Chrysolophus pictus	CR1/CR2	25	-	428	GalCRF4	GCATTTGGTTATGGyTCTTCCAC	763	MN857545.1	433	GalCRR3.2	ATGGCCCTGACCGAGGAACCAGA	481	MN857545.1
Chrysolophus pictus	CR1/CR2	26	-	428	GalCRF4	GCATTTGGTTATGGyTCTTCCAC	763	MN857545.1	434	GalCRR3.3	ATGTGCCTGACCGAGGAACCAGAG	481	MN857545.1
Chrysolophus pictus	CR1/CR2	27	-	428	GalCRF4	GCATTTGGTTATGGyTCTTCCAC	763	MN857545.1	435	GalCRR4	ATGkyCCTGACCGAGGAACCAGA	481	MN857545.1
Chrysolophus pictus	CR1/CR2	28*	-	428	GalCRF4	GCATTTGGTTATGGyTCTTCCAC	763	MN857545.1	436	GalCRR5	GTTGsTGATCTCTCGTGAGGTG	376	MN857545.1
Chrysolophus pictus	CR1/CR2	29	-	429	GalCRF5	CTTCTTCACAGGTkGCCCTTCACAG	605	MN857545.1	430	GalCRR1	TGCCGCGATCACGGACTrAAGAG	563	MN857545.1
Chrysolophus pictus	CR1/CR2	30*	-	429	GalCRF5	CTTCTTCACAGGTkGCCCTTCACAG	605	MN857545.1	431	GalCRR2	ACAGATGACTTCGTGAAAAGTG	527	MN857545.1
Chrysolophus pictus	CR1/CR2	31	-	429	GalCRF5	CTTCTTCACAGGTkGCCCTTCACAG	605	MN857545.1	432	GalCRR3.1	ATGTTCCTGACCGAGGAACCAGA	481	MN857545.1
Chrysolophus pictus	CR1/CR2	32	-	429	GalCRF5	CTTCTTCACAGGTkGCCCTTCACAG	605	MN857545.1	433	GalCRR3.2	ATGGCCCTGACCGAGGAACCAGA	481	MN857545.1
Chrysolophus pictus	CR1/CR2	33	-	429	GalCRF5	CTTCTTCACAGGTkGCCCTTCACAG	605	MN857545.1	434	GalCRR3.3	ATGTGCCTGACCGAGGAACCAGAG	481	MN857545.1
Chrysolophus pictus	CR1/CR2	34	-	429	GalCRF5	CTTCTTCACAGGTkGCCCTTCACAG	605	MN857545.1	435	GalCRR4	ATGkyCCTGACCGAGGAACCAGA	481	MN857545.1
Chrysolophus pictus	CR1/CR2	35	-	429	GalCRF5	CTTCTTCACAGGTkGCCCTTCACAG	605	MN857545.1	436	GalCRR5	GTTGsTGATCTCTCGTGAGGTG	376	MN857545.1
Ciconia nigra	CR1/CR2	1	-	514	CicoF1	GCTTCTTCACAGGTGRCCCTTCCAG	830	KY767670.1	517	CicoR1	TGAGATGCCGCGATCACGGGTGAGA	793	KY767670.1
Ciconia nigra	CR1/CR2	2*	-	514	CicoF1	GCTTCTTCACAGGTGRCCCTTCCAG	830	KY767670.1	518	CicoR2	CCATTAACCAAATGACTCTGTGAAG	759	KY767670.1
Ciconia nigra	CR1/CR2	3	-	514	CicoF1	GCTTCTTCACAGGTGRCCCTTCCAG	830	KY767670.1	519	CicoR3	CATGGCCCTGACCGAGGAACCAGAG	707	KY767670.1
Ciconia nigra	CR1/CR2	4	-	514	CicoF1	GCTTCTTCACAGGTGRCCCTTCCAG	830	KY767670.1	520	CicoR4	ATCCTGACGCTAGTCACAYCGGATC	638	KY767670.1
Ciconia nigra	CR1/CR2	5*	-	514	CicoF1	GCTTCTTCACAGGTGRCCCTTCCAG	830	KY767670.1	521	CicoR5	AGAACTCCGATTAATAGATAACCTG	583	KY767670.1
Ciconia nigra	CR1/CR2	6	-	515	CicoF2	CTGAATGAGACGGTTGGCGTATATG	930	KY767670.1	517	CicoR1	TGAGATGCCGCGATCACGGGTGAGA	793	KY767670.1
Ciconia nigra	CR1/CR2	7*	-	515	CicoF2	CTGAATGAGACGGTTGGCGTATATG	930	KY767670.1	518	CicoR2	CCATTAACCAAATGACTCTGTGAAG	759	KY767670.1
Ciconia nigra	CR1/CR2	8	-	515	CicoF2	CTGAATGAGACGGTTGGCGTATATG	930	KY767670.1	519	CicoR3	CATGGCCCTGACCGAGGAACCAGAG	707	KY767670.1
Ciconia nigra	CR1/CR2	9	-	515	CicoF2	CTGAATGAGACGGTTGGCGTATATG	930	KY767670.1	520	CicoR4	ATCCTGACGCTAGTCACAYCGGATC	638	KY767670.1
Ciconia nigra	CR1/CR2	10	-	515	CicoF2	CTGAATGAGACGGTTGGCGTATATG	930	KY767670.1	521	CicoR5	AGAACTCCGATTAATAGATAACCTG	583	KY767670.1
Ciconia nigra	CR1/CR2	11	-	506	SphenF3	GAATCATCTTAACACTGATGCACT	957	KY767670.1	517	CicoR1	TGAGATGCCGCGATCACGGGTGAGA	793	KY767670.1
Ciconia nigra	CR1/CR2	12	-	506	SphenF3	GAATCATCTTAACACTGATGCACT	957	KY767670.1	518	CicoR2	CCATTAACCAAATGACTCTGTGAAG	759	KY767670.1
Ciconia nigra	CR1/CR2	13	-	506	SphenF3	GAATCATCTTAACACTGATGCACT	957	KY767670.1	519	CicoR3	CATGGCCCTGACCGAGGAACCAGAG	707	KY767670.1
Ciconia nigra	CR1/CR2	14	-	506	SphenF3	GAATCATCTTAACACTGATGCACT	957	KY767670.1	520	CicoR4	ATCCTGACGCTAGTCACAYCGGATC	638	KY767670.1
Ciconia nigra	CR1/CR2	15	-	506	SphenF3	GAATCATCTTAACACTGATGCACT	957	KY767670.1	521	CicoR5	AGAACTCCGATTAATAGATAACCTG	583	KY767670.1
Ciconia nigra	CR1/CR2	16*	-	516	CicoF4	AGTTATGGCGTRTCCACAGACTCT	994	KY767670.1	517	CicoR1	TGAGATGCCGCGATCACGGGTGAGA	793	KY767670.1
Ciconia nigra	CR1/CR2	17	-	516	CicoF4	AGTTATGGCGTRTCCACAGACTCT	994	KY767670.1	518	CicoR2	CCATTAACCAAATGACTCTGTGAAG	759	KY767670.1
Ciconia nigra	CR1/CR2	18*	-	516	CicoF4	AGTTATGGCGTRTCCACAGACTCT	994	KY767670.1	519	CicoR3	CATGGCCCTGACCGAGGAACCAGAG	707	KY767670.1
Ciconia nigra	CR1/CR2	19	-	516	CicoF4	AGTTATGGCGTRTCCACAGACTCT	994	KY767670.1	520	CicoR4	ATCCTGACGCTAGTCACAYCGGATC	638	KY767670.1
Ciconia nigra	CR1/CR2	20	-	516	CicoF4	AGTTATGGCGTRTCCACAGACTCT	994	KY767670.1	521	CicoR5	AGAACTCCGATTAATAGATAACCTG	583	KY767670.1
Corythaixoides personatus	CR1/CR2	1	-	17	MiC-CR-F	TGCGCTTTTGCGCCTCTGGTTCCTCGGTCAG	16072	MN356307.1	326	BCdupR2	AGTTGCTGATTTCTCGTGAGAAGC	16003	MN356307.1
Corythaixoides personatus	CR1/CR2	2	-	65	AN-CR1-F	CAACTTGCrCTTTTGCGCCTCTGGTTCCTC	16067	MN356307.1	326	BCdupR2	AGTTGCTGATTTCTCGTGAGAAGC	16003	MN356307.1
Corythaixoides personatus	CR1/CR2	3	-	145	PsiCR2-F2	TGCACTTTTGCGCCTCTGGTTCCTCGGTC	16072	MN356307.1	326	BCdupR2	AGTTGCTGATTTCTCGTGAGAAGC	16003	MN356307.1
Corythaixoides personatus	CR1/CR2	4	-	288	AlexCR2-F1	CTTGCACTTTTGCGCCTCTGGTTCCTCGGT	16070	MN356307.1	326	BCdupR2	AGTTGCTGATTTCTCGTGAGAAGC	16003	MN356307.1
Corythaixoides personatus	CR1/CR2	5	-	408	EclecCR1F2	TGCGCCTCTGGTTCCTCGGTCAG	16080	MN356307.1	326	BCdupR2	AGTTGCTGATTTCTCGTGAGAAGC	16003	MN356307.1
Corythaixoides personatus	CR1/CR2	6	-	409	EclecCR1F3	TGCACTTTTGCGCCTCTGGTTCCTC	16072	MN356307.1	326	BCdupR2	AGTTGCTGATTTCTCGTGAGAAGC	16003	MN356307.1
Corythaixoides personatus	CR1/CR2	7	-	187	NesCR1F1	GCGCCTCTGGTTCCTCGGTCAGGAC	16081	MN356307.1	326	BCdupR2	AGTTGCTGATTTCTCGTGAGAAGC	16003	MN356307.1
Corythaixoides personatus	CR1/CR2	8	-	187	NesCR1F1	GCGCCTCTGGTTCCTCGGTCAGGAC	16081	MN356307.1	191	NesCR2R2	GACCTTACTTACACCGGGTTGCTGAT	16019	MN356307.1
Eurypyga helias	CYTB/12S rRNA	1	-	1270	EurypCYT1	TCTGCTTGATGAAACTTCGGATC	13735	MN356130.1	149	COC12SR	CCAAGTCCTTAGAGTTTTAAGC	17 583, 620	MN356130.1
Eurypyga helias	CYTB/12S rRNA	2*	-	1271	EurypCYT2	TCGGATCCCTTCTAGGGATCTGC	13751	MN356130.1	149	COC12SR	CCAAGTCCTTAGAGTTTTAAGC	17 583, 620	MN356130.1
Eurypyga helias	CYTB/12S rRNA	3	S11d	1272	EurypCYT3	CCTATTACTAGCTGCACACTACAC	13797	MN356130.1	149	COC12SR	CCAAGTCCTTAGAGTTTTAAGC	17 583, 620	MN356130.1
Eurypyga helias	CYTB/12S rRNA	4*	-	1273	EurypCYT4	GTCGAAATGTTCAATACGGTTGAC	13862	MN356130.1	149	COC12SR	CCAAGTCCTTAGAGTTTTAAGC	17 583, 620	MN356130.1
Eurypyga helias	CYTB/CR	1	S11e	1270	EurypCYT1	TCTGCTTGATGAAACTTCGGATC	13735	MN356130.1	1267	EurypR1	GATTAAGAGGGAGAATGGTGAGCA	16143	MN356130.1
Eurypyga helias	CYTB/CR	2	S11e	1270	EurypCYT1	TCTGCTTGATGAAACTTCGGATC	13735	MN356130.1	1268	EurypR2	CAGCCAGATGGCTCTGTGAAGAGA	16113	MN356130.1
Eurypyga helias	CYTB/CR	3	S11e	1270	EurypCYT1	TCTGCTTGATGAAACTTCGGATC	13735	MN356130.1	1269	EurypR3	GAGAAGGGAGACGTTAAGGTGATG	16086	MN356130.1
Eurypyga helias	CYTB/CR	4	S11e	1272	EurypCYT3	CCTATTACTAGCTGCACACTACAC	13797	MN356130.1	1267	EurypR1	GATTAAGAGGGAGAATGGTGAGCA	16143	MN356130.1
Eurypyga helias	CYTB/CR	5	S11e	1272	EurypCYT3	CCTATTACTAGCTGCACACTACAC	13797	MN356130.1	1268	EurypR2	CAGCCAGATGGCTCTGTGAAGAGA	16113	MN356130.1
Eurypyga helias	CYTB/CR	6	S11e	1272	EurypCYT3	CCTATTACTAGCTGCACACTACAC	13797	MN356130.1	1269	EurypR3	GAGAAGGGAGACGTTAAGGTGATG	16086	MN356130.1
Eurypyga helias	CR/12S rRNA	1	S11e	1264	EurypF1	CTTCCAGTGCATATGGGTACTATG	16204	MN356130.1	149	COC12SR	CCAAGTCCTTAGAGTTTTAAGC	17 583, 620	MN356130.1
Eurypyga helias	CR/12S rRNA	2	S11e	1265	EurypF2	GACGTGAGCATCTGGTTATGCGTG	16235	MN356130.1	149	COC12SR	CCAAGTCCTTAGAGTTTTAAGC	17 583, 620	MN356130.1
Eurypyga helias	CR/12S rRNA	3	S11e	1266	EurypF3	CTCAGGTCCTACTCAATGAGACG	16275	MN356130.1	149	COC12SR	CCAAGTCCTTAGAGTTTTAAGC	17 583, 620	MN356130.1
Eurypyga helias	CR1/CR2	1*	-	1264	EurypF1	CTTCCAGTGCATATGGGTACTATG	16204	MN356130.1	1267	EurypR1	GATTAAGAGGGAGAATGGTGAGCA	16143	MN356130.1
Eurypyga helias	CR1/CR2	2*	-	1264	EurypF1	CTTCCAGTGCATATGGGTACTATG	16204	MN356130.1	1268	EurypR2	CAGCCAGATGGCTCTGTGAAGAGA	16113	MN356130.1
Eurypyga helias	CR1/CR2	3*	-	1264	EurypF1	CTTCCAGTGCATATGGGTACTATG	16204	MN356130.1	1269	EurypR3	GAGAAGGGAGACGTTAAGGTGATG	16086	MN356130.1
Eurypyga helias	CR1/CR2	4*	-	1264	EurypF1	CTTCCAGTGCATATGGGTACTATG	16204	MN356130.1	1249	KaguR3	ATGGTCCTGAAGCTAGTAACGAG	16000	MN356130.1
Eurypyga helias	CR1/CR2	5*	-	1265	EurypF2	GACGTGAGCATCTGGTTATGCGTG	16235	MN356130.1	1267	EurypR1	GATTAAGAGGGAGAATGGTGAGCA	16143	MN356130.1
Eurypyga helias	CR1/CR2	6*	-	1265	EurypF2	GACGTGAGCATCTGGTTATGCGTG	16235	MN356130.1	1268	EurypR2	CAGCCAGATGGCTCTGTGAAGAGA	16113	MN356130.1
Eurypyga helias	CR1/CR2	7*	-	1265	EurypF2	GACGTGAGCATCTGGTTATGCGTG	16235	MN356130.1	1269	EurypR3	GAGAAGGGAGACGTTAAGGTGATG	16086	MN356130.1
Eurypyga helias	CR1/CR2	8*	-	1265	EurypF2	GACGTGAGCATCTGGTTATGCGTG	16235	MN356130.1	1249	KaguR3	ATGGTCCTGAAGCTAGTAACGAG	16000	MN356130.1
Eurypyga helias	CR1/CR2	9*	-	1266	EurypF3	CTCAGGTCCTACTCAATGAGACG	16275	MN356130.1	1267	EurypR1	GATTAAGAGGGAGAATGGTGAGCA	16143	MN356130.1
Eurypyga helias	CR1/CR2	10*	-	1266	EurypF3	CTCAGGTCCTACTCAATGAGACG	16275	MN356130.1	1268	EurypR2	CAGCCAGATGGCTCTGTGAAGAGA	16113	MN356130.1
Eurypyga helias	CR1/CR2	11*	-	1266	EurypF3	CTCAGGTCCTACTCAATGAGACG	16275	MN356130.1	1269	EurypR3	GAGAAGGGAGACGTTAAGGTGATG	16086	MN356130.1
Eurypyga helias	CR1/CR2	12*	-	1266	EurypF3	CTCAGGTCCTACTCAATGAGACG	16275	MN356130.1	1249	KaguR3	ATGGTCCTGAAGCTAGTAACGAG	16000	MN356130.1
Gavia arctica	Cytb/CR1	1	-	641	AgcytbF	GAGCCTCATTCTTCTTCATCTGTATC	13939	MH064399.1	617	GsCR-R1	AGATGTGCCGAAACACTGGAGATG	16533	MH064399.1
Gavia arctica	Cytb/CR1	2	-	641	AgcytbF	GAGCCTCATTCTTCTTCATCTGTATC	13939	MH064399.1	618	GsCR-R2	CGCGATTACGAGGCCAACATGCTG	16508	MH064399.1
Gavia arctica	Cytb/CR1	3*	-	641	AgcytbF	GAGCCTCATTCTTCTTCATCTGTATC	13939	MH064399.1	619	GsCR-R3	GATGACTCTGTGACGTGCAAGTTCG	16471	MH064399.1
Gavia arctica	Cytb/CR1	4	-	642	MaccytbF	TCCAyGCAAAyGGAGCCTCATTCTTC	13927	MH064399.1	617	GsCR-R1	AGATGTGCCGAAACACTGGAGATG	16533	MH064399.1
Gavia arctica	Cytb/CR1	5	-	642	MaccytbF	TCCAyGCAAAyGGAGCCTCATTCTTC	13927	MH064399.1	618	GsCR-R2	CGCGATTACGAGGCCAACATGCTG	16508	MH064399.1
Gavia arctica	Cytb/CR1	6*	-	642	MaccytbF	TCCAyGCAAAyGGAGCCTCATTCTTC	13927	MH064399.1	619	GsCR-R3	GATGACTCTGTGACGTGCAAGTTCG	16471	MH064399.1
Gavia arctica	Cytb/CR1	7	-	334	BC-CYTB-F1	CTTATAGCAACAGCCTTyGTAGGCTATG	14047	MH064399.1	617	GsCR-R1	AGATGTGCCGAAACACTGGAGATG	16533	MH064399.1
Gavia arctica	Cytb/CR1	8	-	334	BC-CYTB-F1	CTTATAGCAACAGCCTTyGTAGGCTATG	14047	MH064399.1	618	GsCR-R2	CGCGATTACGAGGCCAACATGCTG	16508	MH064399.1
Gavia arctica	Cytb/CR1	9*	-	334	BC-CYTB-F1	CTTATAGCAACAGCCTTyGTAGGCTATG	14047	MH064399.1	619	GsCR-R3	GATGACTCTGTGACGTGCAAGTTCG	16471	MH064399.1
Gavia arctica	Cytb/CR1	10	-	458	RACYTBF2	GCAACTGCCTTTGTAGGTTATGTC	14053	MH064399.1	617	GsCR-R1	AGATGTGCCGAAACACTGGAGATG	16533	MH064399.1
Gavia arctica	Cytb/CR1	11	-	458	RACYTBF2	GCAACTGCCTTTGTAGGTTATGTC	14053	MH064399.1	618	GsCR-R2	CGCGATTACGAGGCCAACATGCTG	16508	MH064399.1
Gavia arctica	Cytb/CR1	12*	-	458	RACYTBF2	GCAACTGCCTTTGTAGGTTATGTC	14053	MH064399.1	619	GsCR-R3	GATGACTCTGTGACGTGCAAGTTCG	16471	MH064399.1
Gavia arctica	Cytb/CR1	13	-	577	IbWaCYTbF2	CACTCATAGCAACyGCCTTTGTAG	14045	MH064399.1	617	GsCR-R1	AGATGTGCCGAAACACTGGAGATG	16533	MH064399.1
Gavia arctica	Cytb/CR1	14	-	577	IbWaCYTbF2	CACTCATAGCAACyGCCTTTGTAG	14045	MH064399.1	618	GsCR-R2	CGCGATTACGAGGCCAACATGCTG	16508	MH064399.1
Gavia arctica	Cytb/CR1	15*	-	577	IbWaCYTbF2	CACTCATAGCAACyGCCTTTGTAG	14045	MH064399.1	619	GsCR-R3	GATGACTCTGTGACGTGCAAGTTCG	16471	MH064399.1
Gavia arctica	tRNA-Pro1/tRNA-Pro2	1	-	606	GavPRO-F	ACCTCTATCTCCAGCTCCCAAAGCT	14934	MH064399.1	607	GavPRO-R	AGCTGGAGATAGAGGTTTAAGYCCT	14949	MH064399.1
Gavia arctica	CR1/CR2	1	-	614	GsCR-F1	TCAGGCTGCCCTTCCAGTGCAACG	16556	MH064399.1	617	GsCR-R1	AGATGTGCCGAAACACTGGAGATG	16531	MH064399.1
Gavia arctica	CR1/CR2	2	-	614	GsCR-F1	TCAGGCTGCCCTTCCAGTGCAACG	16556	MH064399.1	618	GsCR-R2	CGCGATTACGAGGCCAACATGCTG	16506	MH064399.1
Gavia arctica	CR1/CR2	3*	-	614	GsCR-F1	TCAGGCTGCCCTTCCAGTGCAACG	16556	MH064399.1	619	GsCR-R3	GATGACTCTGTGACGTGCAAGTTCG	16469	MH064399.1
Gavia arctica	CR1/CR2	4	-	615	GsCR-F2	ATCTATAGACGTGAGCATACAATG	16590	MH064399.1	617	GsCR-R1	AGATGTGCCGAAACACTGGAGATG	16531	MH064399.1
Gavia arctica	CR1/CR2	5	-	615	GsCR-F2	ATCTATAGACGTGAGCATACAATG	16590	MH064399.1	618	GsCR-R2	CGCGATTACGAGGCCAACATGCTG	16506	MH064399.1
Gavia arctica	CR1/CR2	6*	-	615	GsCR-F2	ATCTATAGACGTGAGCATACAATG	16590	MH064399.1	619	GsCR-R3	GATGACTCTGTGACGTGCAAGTTCG	16469	MH064399.1
Gavia arctica	CR1/CR2	7	-	616	GsCR-F3	CTCAAGAGTTGCTGGATGAGACGGT	16636	MH064399.1	617	GsCR-R1	AGATGTGCCGAAACACTGGAGATG	16531	MH064399.1
Gavia arctica	CR1/CR2	8	-	616	GsCR-F3	CTCAAGAGTTGCTGGATGAGACGGT	16636	MH064399.1	618	GsCR-R2	CGCGATTACGAGGCCAACATGCTG	16506	MH064399.1
Gavia arctica	CR1/CR2	9*	-	616	GsCR-F3	CTCAAGAGTTGCTGGATGAGACGGT	16636	MH064399.1	619	GsCR-R3	GATGACTCTGTGACGTGCAAGTTCG	16469	MH064399.1
Gavia arctica	CR2/12S rRNA	1	-	657	GACR2zF2	ACAATGATGAGGGATGTACTACTTC	4431	MK263210	673	GA12R3	TCGTGAGTGCTAAGACCGTCTTGAG	481	MH064399.1
Gavia arctica	CR2/12S rRNA	2	-	658	GACR2zF3	ACAATGAACGGAACAGGTTACTGAG	4508	MK263210	673	GA12R3	TCGTGAGTGCTAAGACCGTCTTGAG	481	MH064399.1
Gavia arctica	CR2/12S rRNA	3	-	659	GACR2zF4	CTTGGATACTTAGATGTATGTACTG	4632	MK263210	673	GA12R3	TCGTGAGTGCTAAGACCGTCTTGAG	481	MH064399.1
Gavia arctica	CR2/12S rRNA	4	-	660	GACR2zF5	GTACTCTAGCCATGTCAGTGCATGC	4673	MK263210	673	GA12R3	TCGTGAGTGCTAAGACCGTCTTGAG	481	MH064399.1
Gavia stellata	CYTB/CR1	1	-	642	MaccytbF	TCCAyGCAAAyGGAGCCTCATTCTTC	13932	AY293618.1	619	GsCR-R3	GATGACTCTGTGACGTGCAAGTTCG	16404	AY293618.1
Gavia stellata	CYTB/CR1	2	-	334	BC-CYTB-F1	CTTATAGCAACAGCCTTyGTAGGCTATG	14054	AY293618.1	619	GsCR-R3	GATGACTCTGTGACGTGCAAGTTCG	16404	AY293618.1
Gavia stellata	CYTB/CR1	3	-	577	IbWaCYTbF2	CACTCATAGCAACyGCCTTTGTAG	14052	AY293618.1	619	GsCR-R3	GATGACTCTGTGACGTGCAAGTTCG	16404	AY293618.1
Gavia stellata	tRNA-Pro1/tRNA-Pro2	1	-	606	GavPRO-F	ACCTCTATCTCCAGCTCCCAAAGCT	14935	AY293618.1	607	GavPRO-R	AGCTGGAGATAGAGGTTTAAGYCCT	14950	AY293618.1
Gavia stellata	CR1/CR2	1	-	614	GsCR-F1	TCAGGCTGCCCTTCCAGTGCAACG	16492	AY293618.1	617	GsCR-R1	AGATGTGCCGAAACACTGGAGATG	16467	AY293618.1
Gavia stellata	CR2/12S rRNA	3	-	683	GScr2zF1	TATCAATTAAGTTTAGCCCTTGGGT	4859	MK263209	149	COC12SR	CCAAGTCCTTAGAGTTTTAAGC	621	AY293618.1
Gavia stellata	CR2/12S rRNA	4	-	684	GScr2zF2	CAGTGTATGTAGTTTGGGTATTTGG	4978	MK263209	149	COC12SR	CCAAGTCCTTAGAGTTTTAAGC	621	AY293618.1
Podiceps cristatus	CYTB/CR1	1	-	831	PodCYTB-F	CTGAGGCGGATTCTCAGTAGATA	1	MN629890	709	PodProR1	GGAGTTGGAGGTGGAGGTTTAAGTC	761, 3 893	MN629890
Podiceps cristatus	ND6-1/tRNA-Pro2	1*	-	706	PodND6F1	CCTCATGAGTAAAACAACGCCAC	922, 4 054	MN629890	709	PodProR1	GGAGTTGGAGGTGGAGGTTTAAGTC	761, 3 893	MN629890
Podiceps cristatus	ND6-1/tRNA-Pro2	2*	-	706	PodND6F1	CCTCATGAGTAAAACAACGCCAC	922, 4 054	MN629890	710	PodProR2	AATAGTTTAATGTAGAATGCCAGCT	789, 3 921	MN629890
Podiceps cristatus	ND6-1/tRNA-Pro2	3*	-	707	PodND6F2	ACCACCATCAACAGTAACCACACCA	978, 4 110	MN629890	709	PodProR1	GGAGTTGGAGGTGGAGGTTTAAGTC	761, 3 893	MN629890
Podiceps cristatus	ND6-1/tRNA-Pro2	4*	-	707	PodND6F2	ACCACCATCAACAGTAACCACACCA	978, 4 110	MN629890	710	PodProR2	AATAGTTTAATGTAGAATGCCAGCT	789, 3 921	MN629890
Podiceps cristatus	ND6-1/tRNA-Pro2	5	-	708	PodND6F3	ATAAGGCGAAGGATTAGACGCAAC	1 263, 4 395	MN629890	709	PodProR1	GGAGTTGGAGGTGGAGGTTTAAGTC	761, 3 893	MN629890
Podiceps cristatus	ND6-1/tRNA-Pro2	6	-	708	PodND6F3	ATAAGGCGAAGGATTAGACGCAAC	1 263, 4 395	MN629890	710	PodProR2	AATAGTTTAATGTAGAATGCCAGCT	789, 3 921	MN629890
Podiceps cristatus	CR1/CR2	1	-	825	PodD-F1	GATCTTCAGGGCACATYTCCAGCGC	2136	MN629890	827	PodD-R1	CGATCACGGACGGAAATGGTGAGTG	2088	MN629890
Podiceps cristatus	CR1/CR2	2	-	825	PodD-F1	GATCTTCAGGGCACATYTCCAGCGC	2136	MN629890	828	PodD-R2	GTGATAGGTAAGCAAATGCCTCTAC	2066	MN629890
Podiceps cristatus	CR1/CR2	3	-	825	PodD-F1	GATCTTCAGGGCACATYTCCAGCGC	2136	MN629890	830	PodD-R3	TAACCGTGGAGGGAACTGGACAATC	2 036, 5 171	MN629890
Podiceps cristatus	CR1/CR2	4	-	829	PodD-F2	AGCGCAACGGGTGAATACAATCTAG	2156	MN629890	827	PodD-R1	CGATCACGGACGGAAATGGTGAGTG	2088	MN629890
Podiceps cristatus	CR1/CR2	5	-	829	PodD-F2	AGCGCAACGGGTGAATACAATCTAG	2156	MN629890	828	PodD-R2	GTGATAGGTAAGCAAATGCCTCTAC	2066	MN629890
Podiceps cristatus	CR1/CR2	6	-	829	PodD-F2	AGCGCAACGGGTGAATACAATCTAG	2156	MN629890	830	PodD-R3	TAACCGTGGAGGGAACTGGACAATC	2 036, 5 171	MN629890
Podiceps cristatus	CR1/CR2	7	-	826	PodD-F3	ACAATCTAGGGTCTGAGCATATATG	2172	MN629890	827	PodD-R1	CGATCACGGACGGAAATGGTGAGTG	2088	MN629890
Podiceps cristatus	CR1/CR2	8	-	826	PodD-F3	ACAATCTAGGGTCTGAGCATATATG	2172	MN629890	828	PodD-R2	GTGATAGGTAAGCAAATGCCTCTAC	2066	MN629890
Podiceps cristatus	CR1/CR2	9	-	826	PodD-F3	ACAATCTAGGGTCTGAGCATATATG	2172	MN629890	830	PodD-R3	TAACCGTGGAGGGAACTGGACAATC	2 036, 5 171	MN629890
Podiceps grisegena	ND6-1/tRNA-Pro2	1	-	706	PodND6F1	CCTCATGAGTAAAACAACGCCAC	2910	MK263194	709	PodProR1	GGAGTTGGAGGTGGAGGTTTAAGTC	2745	MK263194
Podiceps grisegena	ND6-1/tRNA-Pro2	2	-	706	PodND6F1	CCTCATGAGTAAAACAACGCCAC	2910	MK263194	710	PodProR2	AATAGTTTAATGTAGAATGCCAGCT	2773	MK263194
Podiceps grisegena	ND6-1/tRNA-Pro2	3	-	707	PodND6F2	ACCACCATCAACAGTAACCACACCA	2966	MK263194	709	PodProR1	GGAGTTGGAGGTGGAGGTTTAAGTC	2745	MK263194
Podiceps grisegena	ND6-1/tRNA-Pro2	4	-	707	PodND6F2	ACCACCATCAACAGTAACCACACCA	2966	MK263194	710	PodProR2	AATAGTTTAATGTAGAATGCCAGCT	2773	MK263194
Podiceps grisegena	ND6-1/tRNA-Pro2	5	-	708	PodND6F3	ATAAGGCGAAGGATTAGACGCAAC	1, 3 251	MK263194	709	PodProR1	GGAGTTGGAGGTGGAGGTTTAAGTC	2745	MK263194
Podiceps grisegena	ND6-1/tRNA-Pro2	6	-	708	PodND6F3	ATAAGGCGAAGGATTAGACGCAAC	1, 3 251	MK263194	710	PodProR2	AATAGTTTAATGTAGAATGCCAGCT	2773	MK263194
Podiceps grisegena	CR1/CR2	1	-	825	PodD-F1	GATCTTCAGGGCACATYTCCAGCGC	911	MK263194	827	PodD-R1	CGATCACGGACGGAAATGGTGAGTG	863	MK263194
Podiceps grisegena	CR1/CR2	2	-	825	PodD-F1	GATCTTCAGGGCACATYTCCAGCGC	911	MK263194	828	PodD-R2	GTGATAGGTAAGCAAATGCCTCTAC	841	MK263194
Podiceps grisegena	CR1/CR2	3	-	825		GATCTTCAGGGCACATYTCCAGCGC	911	MK263194	830	PodD-R3	TAACCGTGGAGGGAACTGGACAATC	811, 4 061	MK263194
Podiceps grisegena	CR1/CR2	4	-	829	PodD-F2	AGCGCAACGGGTGAATACAATCTAG	931	MK263194	827	PodD-R1	CGATCACGGACGGAAATGGTGAGTG	863	MK263194
Podiceps grisegena	CR1/CR2	5	-	829	PodD-F2	AGCGCAACGGGTGAATACAATCTAG	931	MK263194	828	PodD-R2	GTGATAGGTAAGCAAATGCCTCTAC	841	MK263194
Podiceps grisegena	CR1/CR2	6	-	829	PodD-F2	AGCGCAACGGGTGAATACAATCTAG	931	MK263194	830	PodD-R3	TAACCGTGGAGGGAACTGGACAATC	811, 4 061	MK263194
Podiceps grisegena	CR1/CR2	7	-	826	PodD-F3	ACAATCTAGGGTCTGAGCATATATG	947	MK263194	827	PodD-R1	CGATCACGGACGGAAATGGTGAGTG	863	MK263194
Podiceps grisegena	CR1/CR2	8	-	826	PodD-F3	ACAATCTAGGGTCTGAGCATATATG	947	MK263194	828	PodD-R2	GTGATAGGTAAGCAAATGCCTCTAC	841	MK263194
Podiceps grisegena	CR1/CR2	9	-	826	PodD-F3	ACAATCTAGGGTCTGAGCATATATG	947	MK263194	830	PodD-R3	TAACCGTGGAGGGAACTGGACAATC	811, 4 061	MK263194
Rhynochetos jubatus	CYTB/12S rRNA	1	S11a	1250	KaguCYT1	CGCTTGATGAAACTTCGGATCAC	13717	MN356362.1	149	COC12SR	CCAAGTCCTTAGAGTTTTAAGC	615	MN356362.1
Rhynochetos jubatus	CYTB/12S rRNA	2	S11a	1251	KaguCYT2	TCGGATCACTCCTAGGCATCTGC	13731	MN356362.1	149	COC12SR	CCAAGTCCTTAGAGTTTTAAGC	615	MN356362.1
Rhynochetos jubatus	CYTB/12S rRNA	3	S11a	1252	KaguCYT3	CCTACTCTTAGCCATACATTACAC	13777	MN356362.1	149	COC12SR	CCAAGTCCTTAGAGTTTTAAGC	615	MN356362.1
Rhynochetos jubatus	CYTB/12S rRNA	4	S11a	1253	KaguCYT4	GCCGAAACGTCCAATACGGTTGAC	13842	MN356362.1	149	COC12SR	CCAAGTCCTTAGAGTTTTAAGC	615	MN356362.1
Rhynochetos jubatus	CR1/CR2	1*	S11c	1244	KaguF1	GAGGTGATGTGGTTTATAGACATG	16412	MN356362.1	1247	KaguR1	AATGCCGCGATCACGAGGAGCCAT	16347	MN356362.1
Rhynochetos jubatus	CR1/CR2	2NUMT	S11c	1244	KaguF1	GAGGTGATGTGGTTTATAGACATG	16412	MN356362.1	1248	KaguR2	AACGGAATCGGTAAGGCGATGGC	16278	MN356362.1
Rhynochetos jubatus	CR1/CR2	3*	S11c	1244	KaguF1	GAGGTGATGTGGTTTATAGACATG	16412	MN356362.1	1249	KaguR3	ATGGTCCTGAAGCTAGTAACGAG	16195	MN356362.1
Rhynochetos jubatus	CR1/CR2	4*	S11c	1245	KaguF2	TACATCTGGTTATGCGTTGCGTAC	16436	MN356362.1	1247	KaguR1	AATGCCGCGATCACGAGGAGCCAT	16347	MN356362.1
Rhynochetos jubatus	CR1/CR2	5NUMT	S11c	1245	KaguF2	TACATCTGGTTATGCGTTGCGTAC	16436	MN356362.1	1248	KaguR2	AACGGAATCGGTAAGGCGATGGC	16278	MN356362.1
Rhynochetos jubatus	CR1/CR2	6*	S11c	1245	KaguF2	TACATCTGGTTATGCGTTGCGTAC	16436	MN356362.1	1249	KaguR3	ATGGTCCTGAAGCTAGTAACGAG	16195	MN356362.1
Rhynochetos jubatus	CR1/CR2	7*	S11c	1246	KaguF3	TCTCAAGTACYGCTCAATGAGACG	16469	MN356362.1	1247	KaguR1	AATGCCGCGATCACGAGGAGCCAT	16347	MN356362.1
Rhynochetos jubatus	CR1/CR2	8NUMT	S11c	1246	KaguF3	TCTCAAGTACYGCTCAATGAGACG	16469	MN356362.1	1248	KaguR2	AACGGAATCGGTAAGGCGATGGC	16278	MN356362.1
Rhynochetos jubatus	CR1/CR2	9*	S11c	1246	KaguF3	TCTCAAGTACYGCTCAATGAGACG	16469	MN356362.1	1249	KaguR3	ATGGTCCTGAAGCTAGTAACGAG	16195	MN356362.1
Rhynochetos jubatus	CR/12S rRNA	1	S11b	1244	KaguF1	GAGGTGATGTGGTTTATAGACATG	16412	MN356362.1	149	COC12SR	CCAAGTCCTTAGAGTTTTAAGC	615	MN356362.1
Rhynochetos jubatus	CR/12S rRNA	2	S11b	1245	KaguF2	TACATCTGGTTATGCGTTGCGTAC	16436	MN356362.1	149	COC12SR	CCAAGTCCTTAGAGTTTTAAGC	615	MN356362.1
Rhynochetos jubatus	CR/12S rRNA	3	S11b	1246	KaguF3	TCTCAAGTACYGCTCAATGAGACG	16469	MN356362.1	149	COC12SR	CCAAGTCCTTAGAGTTTTAAGC	615	MN356362.1
Scopus umbretta	CR1/CR2	1*	-	528	PelecF1	TGACGTGTGCATACATGCGTTGCG	15 596, 17 404	MN356281.1	541	PelR1	GTGATATATAGCCAACCAGATGTA	15 486, 17 271	MN356281.1
Scopus umbretta	CR1/CR2	2*	-	528	PelecF1	TGACGTGTGCATACATGCGTTGCG	15 596, 17 404	MN356281.1	542	PelR2	ATCCAGATGTCGCGATCACGGGTGA	15 473, 17 258	MN356281.1
Scopus umbretta	CR1/CR2	3	-	529	PelecF2	TCAGGGATCCATTAATGAGACGGTG	15 635, 17 444	MN356281.1	541	PelR1	GTGATATATAGCCAACCAGATGTA	15 486, 17 271	MN356281.1
Scopus umbretta	CR1/CR2	4*	-	529	PelecF2	TCAGGGATCCATTAATGAGACGGTG	15 635, 17 444	MN356281.1	542	PelR2	ATCCAGATGTCGCGATCACGGGTGA	15 473, 17 258	MN356281.1
Scopus umbretta	CR1/CR2	5	-	530	PelecF3	ACACTGATGCACTTTGCTTTCCAT	15 707, 17 469	MN356281.1	541	PelR1	GTGATATATAGCCAACCAGATGTA	15 486, 17 271	MN356281.1
Scopus umbretta	CR1/CR2	6*	-	530	PelecF3	ACACTGATGCACTTTGCTTTCCAT	15 707, 17 469	MN356281.1	542	PelR2	ATCCAGATGTCGCGATCACGGGTGA	15 473, 17 258	MN356281.1
Spheniscus demersus	CR1/CR2	1	-	504	SphenF1	ATACTATTGGTTGACATGAGCATC	16333	KC914350.1	509	SphenR1	CTCYAAGATGCCGCGATCACGGACG	16266	KC914350.1
Spheniscus demersus	CR1/CR2	2	-	504	SphenF1	ATACTATTGGTTGACATGAGCATC	16333	KC914350.1	510	SphenR2	ATCTTCCAYACGTCGAGTTGCTGAT	16087	KC914350.1
Spheniscus demersus	CR1/CR2	3	-	504	SphenF1	ATACTATTGGTTGACATGAGCATC	16333	KC914350.1	511	SphenR3	GAAAGAATGGGCCTGACGCTAGTAGC	16118	KC914350.1
Spheniscus demersus	CR1/CR2	4	-	504	SphenF1	ATACTATTGGTTGACATGAGCATC	16333	KC914350.1	512	SphenR4	CAAGYTATGGCCCTGACCGAGGAAC	16182	KC914350.1
Spheniscus demersus	CR1/CR2	5	-	504	SphenF1	ATACTATTGGTTGACATGAGCATC	16333	KC914350.1	513	SphenR5	GACGAAAATGATGAAACACATCAAC	16245	KC914350.1
Spheniscus demersus	CR1/CR2	6	-	505	SphenF2	CACATGGGTCACGGTCGTTCCTAG	16356	KC914350.1	509	SphenR1	CTCYAAGATGCCGCGATCACGGACG	16266	KC914350.1
Spheniscus demersus	CR1/CR2	7	-	505	SphenF2	CACATGGGTCACGGTCGTTCCTAG	16356	KC914350.1	510	SphenR2	ATCTTCCAYACGTCGAGTTGCTGAT	16087	KC914350.1
Spheniscus demersus	CR1/CR2	8	-	505	SphenF2	CACATGGGTCACGGTCGTTCCTAG	16356	KC914350.1	511	SphenR3	GAAAGAATGGGCCTGACGCTAGTAGC	16118	KC914350.1
Spheniscus demersus	CR1/CR2	9*	-	505	SphenF2	CACATGGGTCACGGTCGTTCCTAG	16356	KC914350.1	512	SphenR4	CAAGYTATGGCCCTGACCGAGGAAC	16182	KC914350.1
Spheniscus demersus	CR1/CR2	10	-	505	SphenF2	CACATGGGTCACGGTCGTTCCTAG	16356	KC914350.1	513	SphenR5	GACGAAAATGATGAAACACATCAAC	16245	KC914350.1
Spheniscus demersus	CR1/CR2	11	-	506	SphenF3	GAATCATCTTAACACTGATGCACT	16421	KC914350.1	509	SphenR1	CTCYAAGATGCCGCGATCACGGACG	16266	KC914350.1
Spheniscus demersus	CR1/CR2	12	-	506	SphenF3	GAATCATCTTAACACTGATGCACT	16421	KC914350.1	510	SphenR2	ATCTTCCAYACGTCGAGTTGCTGAT	16087	KC914350.1
Spheniscus demersus	CR1/CR2	13	-	506	SphenF3	GAATCATCTTAACACTGATGCACT	16421	KC914350.1	511	SphenR3	GAAAGAATGGGCCTGACGCTAGTAGC	16118	KC914350.1
Spheniscus demersus	CR1/CR2	14	-	506	SphenF3	GAATCATCTTAACACTGATGCACT	16421	KC914350.1	512	SphenR4	CAAGYTATGGCCCTGACCGAGGAAC	16182	KC914350.1
Spheniscus demersus	CR1/CR2	15	-	506	SphenF3	GAATCATCTTAACACTGATGCACT	16421	KC914350.1	513	SphenR5	GACGAAAATGATGAAACACATCAAC	16245	KC914350.1
Spheniscus demersus	CR1/CR2	16	-	507	Sphen F4	AGATATGTTGCTATTTGTTGAATGC	16483	KC914350.1	509	SphenR1	CTCYAAGATGCCGCGATCACGGACG	16266	KC914350.1
Spheniscus demersus	CR1/CR2	17	-	507	Sphen F4	AGATATGTTGCTATTTGTTGAATGC	16483	KC914350.1	510	SphenR2	ATCTTCCAYACGTCGAGTTGCTGAT	16087	KC914350.1
Spheniscus demersus	CR1/CR2	18	-	507	Sphen F4	AGATATGTTGCTATTTGTTGAATGC	16483	KC914350.1	511	SphenR3	GAAAGAATGGGCCTGACGCTAGTAGC	16118	KC914350.1
Spheniscus demersus	CR1/CR2	19	-	507	Sphen F4	AGATATGTTGCTATTTGTTGAATGC	16483	KC914350.1	512	SphenR4	CAAGYTATGGCCCTGACCGAGGAAC	16182	KC914350.1
Spheniscus demersus	CR1/CR2	20	-	507	Sphen F4	AGATATGTTGCTATTTGTTGAATGC	16483	KC914350.1	513	SphenR5	GACGAAAATGATGAAACACATCAAC	16245	KC914350.1
Spheniscus demersus	CR1/CR2	21*	-	508	SphenF5	TAATTCCTTATTATTACACTTCCTC	16518	KC914350.1	509	SphenR1	CTCYAAGATGCCGCGATCACGGACG	16266	KC914350.1
Spheniscus demersus	CR1/CR2	22*	-	508	SphenF5	TAATTCCTTATTATTACACTTCCTC	16518	KC914350.1	510	SphenR2	ATCTTCCAYACGTCGAGTTGCTGAT	16087	KC914350.1
Spheniscus demersus	CR1/CR2	23*	-	508	SphenF5	TAATTCCTTATTATTACACTTCCTC	16518	KC914350.1	511	SphenR3	GAAAGAATGGGCCTGACGCTAGTAGC	16118	KC914350.1
Spheniscus demersus	CR1/CR2	24*	-	508	SphenF5	TAATTCCTTATTATTACACTTCCTC	16518	KC914350.1	512	SphenR4	CAAGYTATGGCCCTGACCGAGGAAC	16182	KC914350.1
Spheniscus demersus	CR1/CR2	25*	-	508	SphenF5	TAATTCCTTATTATTACACTTCCTC	16518	KC914350.1	513	SphenR5	GACGAAAATGATGAAACACATCAAC	16245	KC914350.1
Trogon collaris	CYTB/12S rRNA	1	S11f	1229	TrogonH-F1	CTGCTTACTGACACAAATCTTCAC	11	FJ899183.1	1242	Trogon12SR1	CCAAGTCCTTAGGGTTTTAAGC	618	EU410490.1
Trogon collaris	CR1/CR2	1*	-	1238	TrogCR-F1	TCACCGATACATCTGGCAGGGCTA	16250	EU410490.1	1235	OtisTrogCR-R1	ATGGCCCTGAAATAGGAACCAGAG	16220	EU410490.1
Trogon collaris	CR1/CR2	2*	-	1238	TrogCR-F1	TCACCGATACATCTGGCAGGGCTA	16250	EU410490.1	1236	OtisTrogCR-R2	CGCMAAAGAGCAAGTTGTGCTAG	16195	EU410490.1
Trogon collaris	CR1/CR2	3*	-	1238	TrogCR-F1	TCACCGATACATCTGGCAGGGCTA	16250	EU410490.1	1237	OtisTrogCR-R3	CCGGGTTGCTGATTTCWCGTGAG	16195	EU410490.1
Trogon collaris	CR1/CR2	4	S11g	1239	TrogCR-F2	TCATGGCTGAACCGKGTAAGCCG	16442	EU410490.1	1235	OtisTrogCR-R1	ATGGCCCTGAAATAGGAACCAGAG	16220	EU410490.1
Trogon collaris	CR1/CR2	5	S11g	1239	TrogCR-F2	TCATGGCTGAACCGKGTAAGCCG	16442	EU410490.1	1236	OtisTrogCR-R2	CGCMAAAGAGCAAGTTGTGCTAG	16195	EU410490.1
Trogon collaris	CR1/CR2	6	S11g	1239	TrogCR-F2	TCATGGCTGAACCGKGTAAGCCG	16442	EU410490.1	1237	OtisTrogCR-R3	CCGGGTTGCTGATTTCWCGTGAG	16195	EU410490.1
Trogon collaris	CR1/CR2	7	S11g	1240	TrogCR-F3	GTTCTACTTTCCAYACTGATGCAC	16468	EU410490.1	1235	OtisTrogCR-R1	ATGGCCCTGAAATAGGAACCAGAG	16220	EU410490.1
Trogon collaris	CR1/CR2	8	S11g	1240	TrogCR-F3	GTTCTACTTTCCAYACTGATGCAC	16468	EU410490.1	1236	OtisTrogCR-R2	CGCMAAAGAGCAAGTTGTGCTAG	16195	EU410490.1
Trogon collaris	CR1/CR2	9	S11g	1240	TrogCR-F3	GTTCTACTTTCCAYACTGATGCAC	16468	EU410490.1	1237	OtisTrogCR-R3	CCGGGTTGCTGATTTCWCGTGAG	16195	EU410490.1
Uria aalge	CR1/CR2	1	-	697	AlcUrCR-F1	TAACTTGGTTAGTCCTCTCAACTTG	2516	AJ242686.1	699	AlcUrCr-R1	GTCCTGAAGCTGGTAGCGTAGGATC	2448	AJ242686.1
Uria aalge	CR1/CR2	2	-	697	AlcUrCR-F1	TAACTTGGTTAGTCCTCTCAACTTG	2516	AJ242686.1	700	AlcUrCr-R2	GTTGCTGATTTCACGTGAGGAGCTC	2410	AJ242686.1
Uria aalge	CR1/CR2	3	-	698	AlcUrCR-F2	GTTCCTATGTCAGGGCCATAACTTG	2498	AJ242686.1	699	AlcUrCr-R1	GTCCTGAAGCTGGTAGCGTAGGATC	2448	AJ242686.1
Uria aalge	CR1/CR2	4	-	698	AlcUrCR-F2	GTTCCTATGTCAGGGCCATAACTTG	2498	AJ242686.1	700	AlcUrCr-R2	GTTGCTGATTTCACGTGAGGAGCTC	2410	AJ242686.1

## Sheet: Tab_S10
Table S10. Substitution models and partitions used in IQ-TREE analysis for RY-recoded sequences.
Model	Partition
GTR+F+I+G4	ATP6.1, ATP8.1, ND2.1, ND3.1, ND4.1, ND5.1
TVM+F+I+G4	ATP6.2, COX3.2, CYTB.2, ND1.2, ND2.2, ND3.2, ND4.2, ND4L.2, ND5.2
JC+R2	ATP6.3, ATP8.3, ND2.3, ND3.3, ND4L.3, ND6.3
SYM+I+G4	ATP8.2, COX2.1, COX3.1, CYTB.1, ND1.1, tRNA, Asp, tRNA, Gly, tRNA, His, tRNA, Leu1, tRNA, Ser1
TIM2e+R3	COX1.1, tRNA, Ile, tRNA, Leu2, tRNA, Met
F81+F+I	COX1.2, COX2.2
F81+F+I+G4	COX1.3, COX2.3, COX3.3, CYTB.3, ND1.3, ND4.3, ND5.3
TIM3e+G4	ND4L.1, tRNA, Asn, tRNA, Glu
K3Pu+F+G4	ND6.1, ND6.2, tRNA, Tyr
GTR+F+I+G4	rRNA, 12s, rRNA, 16s, tRNA, Arg, tRNA, Lys, tRNA, Phe, tRNA, Thr, tRNA, Trp, tRNA, Val
HKY+F+G4	tRNA, Ala, tRNA, Cys, tRNA, Gln, tRNA, Pro, tRNA, Ser2
